# Supplementary material for: 3-{1-[4-(2-Methyl­prop­yl)phen­yl]eth­yl}-4-phenyl-1H-1,2,4-triazole-5(4H)-thione
Source: Acta Crystallogr Sect E Struct Rep Online. 2011 Jul 9;67(Pt 8):o1943. doi: 10.1107/S1600536811025773 (PMC3212329; doi:10.1107/S1600536811025773)
Supplement: Supplementary file 1 [file e-67-o1943-sup1.cif]

##############################################################################
#                                                                            #
# This CIF contains the data in a paper accepted for publication in          #
# Acta Crystallographica Section E. It conforms to the requirements of       #
# Notes for Authors for Acta Crystallographica Section E, and has been       #
# peer reviewed under the auspices of the IUCr Commission on Journals.       #
#                                                                            #
# Full details of the Crystallographic Information File format               #
# are given in the paper "The Crystallographic Information File (CIF):       #
# a New Standard Archive File for Crystallography" by S. R. Hall, F. H.      #
# Allen and I. D. Brown [Acta Cryst. (1991), A47, 655-685].                  #
#                                                                            #
# The current version of the core CIF dictionary is obtainable from          #
# ftp://ftp.iucr.org/pub/cif_core.dic.                                       #
#                                                                            #
# Software is freely available for graphical display of the structure(s)     #
# in this CIF. For information consult the CIF software page                 #
# http://www.iucr.org/resources/cif/software.                                #
#                                                                            #
# This file may be used for bona fide research purposes within the           #
# scientific community so long as proper attribution is given to the journal # 
# article from which it was obtained.                                        #
#                                                                            #
##############################################################################
data_global
_audit_creation_method     'form.cif (version 2.0)'
_journal_data_validation_number     ?
_journal_date_recd_electronic     2011-06-27
_journal_date_accepted     2011-06-29
_journal_name_full     'Acta Crystallographica, Section E'
_journal_year     2011
_journal_volume     67
_journal_issue      8
_journal_page_first     o1943
_journal_page_last     o1943
_journal_paper_category     QO
_journal_coeditor_code     IS2744
_publ_contact_author_name     'Prof. Fun, Hoong-Kun'
_publ_contact_author_address
;
      X-ray Crystallography Unit
      School of Physics
      Universiti Sains Malaysia
      11800 USM, Penang
      MALAYSIA
;
_publ_contact_author_email     'hkfun@usm.my'
_publ_contact_author_fax     '6 04 6579150'
_publ_contact_author_phone     '6 04 6533652'
_publ_section_title
;\
3-{1-[4-(2-Methylpropyl)phenyl]ethyl}-4-phenyl-1<i>H</i>-1,2,4-triazole-\
5(4<i>H</i>)-thione
;
loop_
    _publ_author_name
    _publ_author_footnote
    _publ_author_address
    'Fun, Hoong-Kun'
;
Thomson Reuters ResearcherID: A-3561-2009.
;
;
X-ray Crystallography Unit
School of Physics
Universiti Sains Malaysia
11800 USM, Penang
Malaysia
;
    'Yeap, Chin Sing'
;
Thomson Reuters ResearcherID: A-5523-2009.
;
;
X-ray Crystallography Unit
School of Physics
Universiti Sains Malaysia
11800 USM, Penang
Malaysia
;
    'Manjunath, K.' ?
;
Department of Chemistry
Mangalore University
Karnataka, India
;
    'Prasad, D. Jagadeesh' ?
;
Department of Chemistry
Mangalore University
Karnataka, India
;
    'Poojary, Boja' ?
;
Department of Chemistry
Mangalore University
Karnataka, India
;
data_I
_audit_creation_method     SHELXL-97
_chemical_name_systematic
;
3-{1-[4-(2-Methylpropyl)phenyl]ethyl}-4-phenyl-1<i>H</i>-
1,2,4-triazole-5(4<i>H</i>)-thione
;
_chemical_name_common     ?
_chemical_formula_moiety     'C20 H23 N3 S'
_chemical_formula_sum     'C20 H23 N3 S'
_chemical_formula_iupac     'C20 H23 N3 S'
_chemical_formula_weight     337.47
_chemical_melting_point     ?
_symmetry_cell_setting     triclinic
_symmetry_space_group_name_H-M     'P -1'
_symmetry_space_group_name_Hall     '-P 1'
loop_
    _symmetry_equiv_pos_as_xyz
    'x, y, z'
    '-x, -y, -z'
_cell_length_a     6.3249(2)
_cell_length_b     12.4958(5)
_cell_length_c     12.9125(4)
_cell_angle_alpha     77.6490(10)
_cell_angle_beta     78.1330(10)
_cell_angle_gamma     76.5510(10)
_cell_volume     956.44(6)
_cell_formula_units_Z     2
_cell_measurement_reflns_used     7323
_cell_measurement_theta_min     3.36
_cell_measurement_theta_max     33.23
_cell_measurement_temperature     297(2)
_exptl_crystal_description     'block'
_exptl_crystal_colour     'yellow'
_exptl_crystal_size_max     0.57
_exptl_crystal_size_mid     0.29
_exptl_crystal_size_min     0.16
_exptl_crystal_density_diffrn     1.172
_exptl_crystal_density_meas     ?
_exptl_crystal_density_method     'not measured'
_exptl_crystal_F_000     360
_exptl_absorpt_coefficient_mu     0.175
_exptl_absorpt_correction_type     multi-scan
_exptl_absorpt_process_details     '(<i>SADABS</i>; Bruker, 2009)'
_exptl_absorpt_correction_T_min     0.9069
_exptl_absorpt_correction_T_max     0.9726
_exptl_special_details     ?
_diffrn_ambient_temperature     297(2)
_diffrn_radiation_type     MoK\a
_diffrn_radiation_wavelength     0.71073
_diffrn_radiation_source     'fine-focus sealed tube'
_diffrn_radiation_monochromator     graphite
_diffrn_measurement_device_type     'Bruker APEXII DUO CCD area-detector'
_diffrn_measurement_method     '\f and \w'
_diffrn_detector_area_resol_mean     ?
_diffrn_reflns_number     30772
_diffrn_reflns_av_R_equivalents     0.0288
_diffrn_reflns_av_sigmaI/netI     0.0295
_diffrn_reflns_theta_min     1.70
_diffrn_reflns_theta_max     35.30
_diffrn_reflns_theta_full     35.30
_diffrn_measured_fraction_theta_max     0.983
_diffrn_measured_fraction_theta_full     0.983
_diffrn_reflns_limit_h_min     -10
_diffrn_reflns_limit_h_max     10
_diffrn_reflns_limit_k_min     -20
_diffrn_reflns_limit_k_max     20
_diffrn_reflns_limit_l_min     -20
_diffrn_reflns_limit_l_max     20
_diffrn_standards_number     0
_diffrn_standards_interval_count     .
_diffrn_standards_interval_time     .
_diffrn_standards_decay_%     ?
_refine_special_details
;
Refinement of <i>F</i>^2^ against ALL reflections. The weighted <i>R</i>-factor
<i>wR</i> and goodness of fit <i>S</i> are based on <i>F</i>^2^, conventional
<i>R</i>-factors <i>R</i> are based on <i>F</i>, with <i>F</i> set to zero for
negative <i>F</i>^2^. The threshold expression of <i>F</i>^2^ >
\s(<i>F</i>^2^) is used only for calculating <i>R</i>-factors(gt) <i>etc</i>.
and is not relevant to the choice of reflections for refinement.
<i>R</i>-factors based on <i>F</i>^2^ are statistically about twice as large
as those based on <i>F</i>, and <i>R</i>- factors based on ALL data will be
even larger.
;
_reflns_number_total     8473
_reflns_number_gt     5131
_reflns_threshold_expression     I>2\s(I)
_refine_ls_structure_factor_coef     Fsqd
_refine_ls_matrix_type     full
_refine_ls_R_factor_all     0.0897
_refine_ls_R_factor_gt     0.0548
_refine_ls_wR_factor_gt     0.1608
_refine_ls_wR_factor_ref     0.1902
_refine_ls_goodness_of_fit_ref     1.054
_refine_ls_restrained_S_all     1.054
_refine_ls_number_reflns     8473
_refine_ls_number_parameters     220
_refine_ls_number_restraints     0
_refine_ls_hydrogen_treatment     constr
_refine_ls_weighting_scheme     calc
_refine_ls_weighting_details
         'calc w=1/[\s^2^(Fo^2^)+(0.0928P)^2^+0.0747P] where P=(Fo^2^+2Fc^2^)/3'
_atom_sites_solution_hydrogens     geom
_atom_sites_solution_primary     direct
_atom_sites_solution_secondary     difmap
_refine_ls_shift/su_max     0.000
_refine_ls_shift/su_mean     0.000
_refine_diff_density_max     0.283
_refine_diff_density_min     -0.266
_refine_ls_extinction_method     none
_refine_ls_extinction_coef     ?
loop_
    _atom_type_symbol
    _atom_type_description
    _atom_type_scat_dispersion_real
    _atom_type_scat_dispersion_imag
    _atom_type_scat_source
    'C' 'C' 0.0033 0.0016
                         'International Tables Vol C Tables 4.2.6.8 and 6.1.1.4'
    'H' 'H' 0.0000 0.0000
                         'International Tables Vol C Tables 4.2.6.8 and 6.1.1.4'
    'N' 'N' 0.0061 0.0033
                         'International Tables Vol C Tables 4.2.6.8 and 6.1.1.4'
    'S' 'S' 0.1246 0.1234
                         'International Tables Vol C Tables 4.2.6.8 and 6.1.1.4'
_computing_data_collection     'APEX2 (Bruker, 2009)'
_computing_cell_refinement     'SAINT (Bruker, 2009)'
_computing_data_reduction     'SAINT (Bruker, 2009)'
_computing_structure_solution     'SHELXTL (Sheldrick, 2008)'
_computing_structure_refinement     'SHELXTL (Sheldrick, 2008)'
_computing_molecular_graphics     'SHELXTL (Sheldrick, 2008)'
_computing_publication_material
                             'SHELXTL (Sheldrick, 2008) and PLATON (Spek, 2009)'
loop_
    _atom_site_type_symbol
    _atom_site_label
    _atom_site_fract_x
    _atom_site_fract_y
    _atom_site_fract_z
    _atom_site_U_iso_or_equiv
    _atom_site_adp_type
    _atom_site_calc_flag
    _atom_site_refinement_flags
    _atom_site_occupancy
    _atom_site_symmetry_multiplicity
    _atom_site_disorder_assembly
    _atom_site_disorder_group
    S S1 -0.08075(6) -0.01849(3) 0.18539(3) 0.05785(12) Uani d . 1 1 . .
    N N1 0.20563(16) 0.11866(8) 0.18008(7) 0.04246(19) Uani d . 1 1 . .
    N N2 0.20973(18) 0.07739(9) 0.02809(8) 0.0521(2) Uani d . 1 1 . .
    H H1N2 0.1912 0.0441 -0.0240 0.062 Uiso d R 1 1 . .
    N N3 0.35825(18) 0.14653(10) 0.00916(9) 0.0543(2) Uani d . 1 1 . .
    C C1 0.2972(3) 0.08271(16) 0.35969(12) 0.0758(5) Uani d . 1 1 . .
    H H1A 0.4358 0.0431 0.3351 0.091 Uiso calc R 1 1 . .
    C C2 0.2366(4) 0.0957(2) 0.46651(14) 0.0993(8) Uani d . 1 1 . .
    H H2A 0.3370 0.0649 0.5135 0.119 Uiso calc R 1 1 . .
    C C3 0.0349(3) 0.15220(18) 0.50391(13) 0.0847(6) Uani d . 1 1 . .
    H H3A -0.0044 0.1580 0.5763 0.102 Uiso calc R 1 1 . .
    C C4 -0.1105(3) 0.2006(2) 0.43437(14) 0.0882(6) Uani d . 1 1 . .
    H H4A -0.2477 0.2416 0.4589 0.106 Uiso calc R 1 1 . .
    C C5 -0.0538(2) 0.18870(16) 0.32681(12) 0.0683(4) Uani d . 1 1 . .
    H H5A -0.1532 0.2210 0.2795 0.082 Uiso calc R 1 1 . .
    C C6 0.14823(19) 0.12949(9) 0.29125(9) 0.0447(2) Uani d . 1 1 . .
    C C7 0.1115(2) 0.05877(9) 0.13045(9) 0.0444(2) Uani d . 1 1 . .
    C C8 0.35300(19) 0.17053(10) 0.10269(9) 0.0465(2) Uani d . 1 1 . .
    C C9 0.4782(2) 0.24956(11) 0.12384(12) 0.0538(3) Uani d . 1 1 . .
    H H9A 0.5611 0.2109 0.1820 0.065 Uiso calc R 1 1 . .
    C C10 0.3240(2) 0.35217(11) 0.15951(11) 0.0514(3) Uani d . 1 1 . .
    C C11 0.3736(3) 0.40631(16) 0.23145(16) 0.0768(5) Uani d . 1 1 . .
    H H11A 0.4992 0.3759 0.2628 0.092 Uiso calc R 1 1 . .
    C C12 0.2420(3) 0.50401(16) 0.25793(18) 0.0815(5) Uani d . 1 1 . .
    H H12A 0.2810 0.5382 0.3065 0.098 Uiso calc R 1 1 . .
    C C13 0.0531(2) 0.55268(11) 0.21409(13) 0.0621(3) Uani d . 1 1 . .
    C C14 -0.0013(3) 0.49653(14) 0.14492(14) 0.0685(4) Uani d . 1 1 . .
    H H14A -0.1302 0.5254 0.1160 0.082 Uiso calc R 1 1 . .
    C C15 0.1316(3) 0.39832(13) 0.11773(12) 0.0628(3) Uani d . 1 1 . .
    H H15A 0.0909 0.3629 0.0706 0.075 Uiso calc R 1 1 . .
    C C16 -0.0877(3) 0.66265(13) 0.23725(17) 0.0775(5) Uani d . 1 1 . .
    H H16A -0.0122 0.6946 0.2777 0.093 Uiso calc R 1 1 . .
    H H16B -0.1012 0.7132 0.1695 0.093 Uiso calc R 1 1 . .
    C C17 -0.3145(3) 0.65684(16) 0.29847(17) 0.0830(5) Uani d . 1 1 . .
    H H17A -0.3827 0.6169 0.2609 0.100 Uiso calc R 1 1 . .
    C C18 -0.3071(7) 0.5916(2) 0.4111(2) 0.1563(16) Uani d . 1 1 . .
    H H18A -0.4547 0.5920 0.4490 0.234 Uiso calc R 1 1 . .
    H H18B -0.2301 0.6254 0.4481 0.234 Uiso calc R 1 1 . .
    H H18C -0.2319 0.5159 0.4077 0.234 Uiso calc R 1 1 . .
    C C19 -0.4555(4) 0.7724(2) 0.2994(2) 0.1071(8) Uani d . 1 1 . .
    H H19A -0.4593 0.8111 0.2268 0.161 Uiso calc R 1 1 . .
    H H19B -0.3944 0.8132 0.3371 0.161 Uiso calc R 1 1 . .
    H H19C -0.6025 0.7664 0.3347 0.161 Uiso calc R 1 1 . .
    C C20 0.6445(3) 0.28229(17) 0.02293(16) 0.0785(5) Uani d . 1 1 . .
    H H20A 0.7416 0.2161 0.0025 0.118 Uiso calc R 1 1 . .
    H H20B 0.7290 0.3299 0.0384 0.118 Uiso calc R 1 1 . .
    H H20C 0.5664 0.3212 -0.0348 0.118 Uiso calc R 1 1 . .
loop_
    _atom_site_aniso_label
    _atom_site_aniso_U_11
    _atom_site_aniso_U_22
    _atom_site_aniso_U_33
    _atom_site_aniso_U_12
    _atom_site_aniso_U_13
    _atom_site_aniso_U_23
    S1 0.0759(2) 0.0634(2) 0.04339(17) -0.03438(17) -0.00472(14) -0.01132(13)
    N1 0.0465(5) 0.0467(5) 0.0371(4) -0.0112(4) -0.0079(3) -0.0105(3)
    N2 0.0607(6) 0.0613(6) 0.0401(5) -0.0211(5) -0.0017(4) -0.0180(4)
    N3 0.0545(6) 0.0665(6) 0.0446(5) -0.0202(5) 0.0000(4) -0.0140(5)
    C1 0.0783(10) 0.0904(11) 0.0531(8) 0.0225(8) -0.0283(7) -0.0263(7)
    C2 0.1055(14) 0.1307(17) 0.0557(9) 0.0281(13) -0.0401(10) -0.0338(10)
    C3 0.0979(13) 0.1126(14) 0.0452(7) -0.0087(11) -0.0106(8) -0.0313(9)
    C4 0.0690(10) 0.1325(17) 0.0594(9) 0.0050(10) -0.0025(8) -0.0440(10)
    C5 0.0541(7) 0.0994(11) 0.0485(7) 0.0027(7) -0.0115(6) -0.0237(7)
    C6 0.0515(6) 0.0486(5) 0.0372(5) -0.0106(4) -0.0097(4) -0.0112(4)
    C7 0.0522(6) 0.0451(5) 0.0386(5) -0.0112(4) -0.0075(4) -0.0118(4)
    C8 0.0440(6) 0.0524(6) 0.0442(5) -0.0114(4) -0.0063(4) -0.0098(4)
    C9 0.0451(6) 0.0584(7) 0.0622(7) -0.0169(5) -0.0124(5) -0.0093(5)
    C10 0.0509(6) 0.0551(6) 0.0541(7) -0.0213(5) -0.0118(5) -0.0074(5)
    C11 0.0578(8) 0.0883(11) 0.1032(13) -0.0129(7) -0.0314(9) -0.0415(10)
    C12 0.0699(10) 0.0860(11) 0.1100(14) -0.0250(8) -0.0201(9) -0.0476(11)
    C13 0.0638(8) 0.0529(7) 0.0696(8) -0.0249(6) 0.0022(6) -0.0089(6)
    C14 0.0738(9) 0.0646(8) 0.0661(9) -0.0039(7) -0.0249(8) -0.0072(7)
    C15 0.0684(8) 0.0658(8) 0.0600(8) -0.0090(7) -0.0266(7) -0.0126(6)
    C16 0.0772(10) 0.0588(8) 0.0919(12) -0.0259(7) 0.0129(9) -0.0153(8)
    C17 0.0817(11) 0.0830(11) 0.0885(13) -0.0356(9) 0.0170(9) -0.0327(9)
    C18 0.206(4) 0.110(2) 0.105(2) -0.033(2) 0.059(2) 0.0048(16)
    C19 0.0893(14) 0.1154(17) 0.1069(17) -0.0089(13) 0.0160(13) -0.0416(14)
    C20 0.0566(8) 0.0913(11) 0.0899(12) -0.0339(8) 0.0087(8) -0.0195(9)
_geom_special_details
;
All e.s.d.'s (except the e.s.d. in the dihedral angle between two l.s. planes)
are estimated using the full covariance matrix. The cell e.s.d.'s are taken
into account individually in the estimation of e.s.d.'s in distances, angles
and torsion angles; correlations between e.s.d.'s in cell parameters are only
used when they are defined by crystal symmetry. An approximate (isotropic)
treatment of cell e.s.d.'s is used for estimating e.s.d.'s involving l.s.
planes.
;
loop_
    _geom_bond_atom_site_label_1
    _geom_bond_atom_site_label_2
    _geom_bond_site_symmetry_2
    _geom_bond_distance
    _geom_bond_publ_flag
    S1 C7 . 1.6766(12) ?
    N1 C7 . 1.3766(13) ?
    N1 C8 . 1.3815(15) ?
    N1 C6 . 1.4341(14) ?
    N2 C7 . 1.3361(15) ?
    N2 N3 . 1.3716(15) ?
    N2 H1N2 . 0.9023 ?
    N3 C8 . 1.2975(15) ?
    C1 C6 . 1.3695(17) ?
    C1 C2 . 1.388(2) ?
    C1 H1A . 0.9300 ?
    C2 C3 . 1.354(3) ?
    C2 H2A . 0.9300 ?
    C3 C4 . 1.366(3) ?
    C3 H3A . 0.9300 ?
    C4 C5 . 1.392(2) ?
    C4 H4A . 0.9300 ?
    C5 C6 . 1.3620(19) ?
    C5 H5A . 0.9300 ?
    C8 C9 . 1.4982(17) ?
    C9 C10 . 1.5145(19) ?
    C9 C20 . 1.543(2) ?
    C9 H9A . 0.9800 ?
    C10 C11 . 1.3808(19) ?
    C10 C15 . 1.3836(18) ?
    C11 C12 . 1.374(2) ?
    C11 H11A . 0.9300 ?
    C12 C13 . 1.382(2) ?
    C12 H12A . 0.9300 ?
    C13 C14 . 1.384(2) ?
    C13 C16 . 1.506(2) ?
    C14 C15 . 1.385(2) ?
    C14 H14A . 0.9300 ?
    C15 H15A . 0.9300 ?
    C16 C17 . 1.498(2) ?
    C16 H16A . 0.9700 ?
    C16 H16B . 0.9700 ?
    C17 C18 . 1.511(4) ?
    C17 C19 . 1.512(3) ?
    C17 H17A . 0.9800 ?
    C18 H18A . 0.9600 ?
    C18 H18B . 0.9600 ?
    C18 H18C . 0.9600 ?
    C19 H19A . 0.9600 ?
    C19 H19B . 0.9600 ?
    C19 H19C . 0.9600 ?
    C20 H20A . 0.9600 ?
    C20 H20B . 0.9600 ?
    C20 H20C . 0.9600 ?
loop_
    _geom_angle_atom_site_label_1
    _geom_angle_atom_site_label_2
    _geom_angle_atom_site_label_3
    _geom_angle_site_symmetry_1
    _geom_angle_site_symmetry_3
    _geom_angle
    _geom_angle_publ_flag
    C7 N1 C8 . . 107.80(9) ?
    C7 N1 C6 . . 125.16(10) ?
    C8 N1 C6 . . 126.94(10) ?
    C7 N2 N3 . . 113.85(10) ?
    C7 N2 H1N2 . . 124.5 ?
    N3 N2 H1N2 . . 121.5 ?
    C8 N3 N2 . . 104.11(10) ?
    C6 C1 C2 . . 118.49(15) ?
    C6 C1 H1A . . 120.8 ?
    C2 C1 H1A . . 120.8 ?
    C3 C2 C1 . . 121.58(15) ?
    C3 C2 H2A . . 119.2 ?
    C1 C2 H2A . . 119.2 ?
    C2 C3 C4 . . 119.39(15) ?
    C2 C3 H3A . . 120.3 ?
    C4 C3 H3A . . 120.3 ?
    C3 C4 C5 . . 120.11(16) ?
    C3 C4 H4A . . 119.9 ?
    C5 C4 H4A . . 119.9 ?
    C6 C5 C4 . . 119.58(14) ?
    C6 C5 H5A . . 120.2 ?
    C4 C5 H5A . . 120.2 ?
    C5 C6 C1 . . 120.81(12) ?
    C5 C6 N1 . . 119.09(10) ?
    C1 C6 N1 . . 120.09(11) ?
    N2 C7 N1 . . 103.26(10) ?
    N2 C7 S1 . . 128.48(9) ?
    N1 C7 S1 . . 128.26(9) ?
    N3 C8 N1 . . 110.98(10) ?
    N3 C8 C9 . . 124.99(12) ?
    N1 C8 C9 . . 123.92(11) ?
    C8 C9 C10 . . 111.30(10) ?
    C8 C9 C20 . . 110.08(12) ?
    C10 C9 C20 . . 110.99(12) ?
    C8 C9 H9A . . 108.1 ?
    C10 C9 H9A . . 108.1 ?
    C20 C9 H9A . . 108.1 ?
    C11 C10 C15 . . 117.19(14) ?
    C11 C10 C9 . . 121.54(12) ?
    C15 C10 C9 . . 121.21(12) ?
    C12 C11 C10 . . 121.64(14) ?
    C12 C11 H11A . . 119.2 ?
    C10 C11 H11A . . 119.2 ?
    C11 C12 C13 . . 121.61(15) ?
    C11 C12 H12A . . 119.2 ?
    C13 C12 H12A . . 119.2 ?
    C12 C13 C14 . . 116.87(14) ?
    C12 C13 C16 . . 122.73(16) ?
    C14 C13 C16 . . 120.39(15) ?
    C13 C14 C15 . . 121.57(14) ?
    C13 C14 H14A . . 119.2 ?
    C15 C14 H14A . . 119.2 ?
    C10 C15 C14 . . 121.04(14) ?
    C10 C15 H15A . . 119.5 ?
    C14 C15 H15A . . 119.5 ?
    C17 C16 C13 . . 115.34(13) ?
    C17 C16 H16A . . 108.4 ?
    C13 C16 H16A . . 108.4 ?
    C17 C16 H16B . . 108.4 ?
    C13 C16 H16B . . 108.4 ?
    H16A C16 H16B . . 107.5 ?
    C16 C17 C18 . . 111.5(2) ?
    C16 C17 C19 . . 111.03(16) ?
    C18 C17 C19 . . 111.5(2) ?
    C16 C17 H17A . . 107.5 ?
    C18 C17 H17A . . 107.5 ?
    C19 C17 H17A . . 107.5 ?
    C17 C18 H18A . . 109.5 ?
    C17 C18 H18B . . 109.5 ?
    H18A C18 H18B . . 109.5 ?
    C17 C18 H18C . . 109.5 ?
    H18A C18 H18C . . 109.5 ?
    H18B C18 H18C . . 109.5 ?
    C17 C19 H19A . . 109.5 ?
    C17 C19 H19B . . 109.5 ?
    H19A C19 H19B . . 109.5 ?
    C17 C19 H19C . . 109.5 ?
    H19A C19 H19C . . 109.5 ?
    H19B C19 H19C . . 109.5 ?
    C9 C20 H20A . . 109.5 ?
    C9 C20 H20B . . 109.5 ?
    H20A C20 H20B . . 109.5 ?
    C9 C20 H20C . . 109.5 ?
    H20A C20 H20C . . 109.5 ?
    H20B C20 H20C . . 109.5 ?
loop_
    _geom_torsion_atom_site_label_1
    _geom_torsion_atom_site_label_2
    _geom_torsion_atom_site_label_3
    _geom_torsion_atom_site_label_4
    _geom_torsion_site_symmetry_1
    _geom_torsion_site_symmetry_2
    _geom_torsion_site_symmetry_3
    _geom_torsion_site_symmetry_4
    _geom_torsion
    _geom_torsion_publ_flag
    C7 N2 N3 C8 . . . . 0.55(15) ?
    C6 C1 C2 C3 . . . . 0.6(4) ?
    C1 C2 C3 C4 . . . . -2.1(4) ?
    C2 C3 C4 C5 . . . . 2.1(4) ?
    C3 C4 C5 C6 . . . . -0.7(3) ?
    C4 C5 C6 C1 . . . . -0.8(3) ?
    C4 C5 C6 N1 . . . . -179.42(17) ?
    C2 C1 C6 C5 . . . . 0.8(3) ?
    C2 C1 C6 N1 . . . . 179.43(18) ?
    C7 N1 C6 C5 . . . . -68.30(17) ?
    C8 N1 C6 C5 . . . . 107.57(15) ?
    C7 N1 C6 C1 . . . . 113.07(16) ?
    C8 N1 C6 C1 . . . . -71.06(18) ?
    N3 N2 C7 N1 . . . . -0.83(14) ?
    N3 N2 C7 S1 . . . . 178.99(9) ?
    C8 N1 C7 N2 . . . . 0.77(12) ?
    C6 N1 C7 N2 . . . . 177.31(10) ?
    C8 N1 C7 S1 . . . . -179.06(9) ?
    C6 N1 C7 S1 . . . . -2.52(17) ?
    N2 N3 C8 N1 . . . . -0.02(13) ?
    N2 N3 C8 C9 . . . . -176.36(12) ?
    C7 N1 C8 N3 . . . . -0.49(13) ?
    C6 N1 C8 N3 . . . . -176.95(11) ?
    C7 N1 C8 C9 . . . . 175.90(11) ?
    C6 N1 C8 C9 . . . . -0.56(18) ?
    N3 C8 C9 C10 . . . . 113.63(14) ?
    N1 C8 C9 C10 . . . . -62.26(15) ?
    N3 C8 C9 C20 . . . . -9.86(18) ?
    N1 C8 C9 C20 . . . . 174.25(13) ?
    C8 C9 C10 C11 . . . . 147.05(15) ?
    C20 C9 C10 C11 . . . . -89.98(18) ?
    C8 C9 C10 C15 . . . . -35.72(18) ?
    C20 C9 C10 C15 . . . . 87.25(16) ?
    C15 C10 C11 C12 . . . . -2.2(3) ?
    C9 C10 C11 C12 . . . . 175.17(16) ?
    C10 C11 C12 C13 . . . . 0.2(3) ?
    C11 C12 C13 C14 . . . . 2.0(3) ?
    C11 C12 C13 C16 . . . . -176.77(17) ?
    C12 C13 C14 C15 . . . . -2.3(2) ?
    C16 C13 C14 C15 . . . . 176.50(15) ?
    C11 C10 C15 C14 . . . . 1.8(2) ?
    C9 C10 C15 C14 . . . . -175.50(14) ?
    C13 C14 C15 C10 . . . . 0.4(3) ?
    C12 C13 C16 C17 . . . . -114.2(2) ?
    C14 C13 C16 C17 . . . . 67.1(2) ?
    C13 C16 C17 C18 . . . . 65.7(3) ?
    C13 C16 C17 C19 . . . . -169.34(19) ?
loop_
    _geom_hbond_atom_site_label_D
    _geom_hbond_atom_site_label_H
    _geom_hbond_atom_site_label_A
    _geom_hbond_site_symmetry_A
    _geom_hbond_distance_DH
    _geom_hbond_distance_HA
    _geom_hbond_distance_DA
    _geom_hbond_angle_DHA
    _geom_hbond_publ_flag
    N2 H1N2 S1 2_555 0.90 2.43 3.2982(11) 161 yes
