# Supplementary material for: 3-{1-[4-(2-Methyl­prop­yl)phen­yl]eth­yl}-4-phenyl-1H-1,2,4-triazole-5(4H)-thione
Source: Acta Crystallogr Sect E Struct Rep Online. 2011 Jul 9;67(Pt 8):o1943. doi: 10.1107/S1600536811025773 (PMC3212329; doi:10.1107/S1600536811025773)
Supplement: Supplementary file 2 [file e-67-o1943-Isup2.hkl]

# 
# h,k,l, Fc-squared, Fo-squared, sigma(Fo-squared) and status flag 
# 
data_I
_shelx_title ' ipt in P-1 RT' 
_shelx_refln_list_code          4 
_shelx_F_calc_maximum       88.91 
_exptl_crystal_F_000       360.00 
_reflns_d_resolution_high  0.6149 
 
loop_ 
 _symmetry_equiv_pos_as_xyz 
 'x, y, z' 
 '-x, -y, -z' 
 
_cell_length_a     6.3249 
_cell_length_b    12.4958 
_cell_length_c    12.9125 
_cell_angle_alpha  77.649 
_cell_angle_beta   78.133 
_cell_angle_gamma  76.551 
 
_shelx_F_squared_multiplier     1.000 
 
loop_ 
 _refln_index_h 
 _refln_index_k 
 _refln_index_l 
 _refln_F_squared_calc 
 _refln_F_squared_meas 
 _refln_F_squared_sigma 
 _refln_observed_status 
   1   0   0     1757.63     1917.33     49.02 o 
   2   0   0        3.38        5.58      0.47 o 
   3   0   0      160.96      186.16      2.29 o 
   4   0   0      104.52      101.26      1.15 o 
   5   0   0       48.66       45.00      0.96 o 
   6   0   0        0.16       -0.26      0.26 o 
   7   0   0       35.13       32.69      1.31 o 
   8   0   0        0.16        0.48      0.80 o 
   9   0   0        0.60        0.57      0.68 o 
  -9   1   0        0.57        0.34      0.71 o 
  -8   1   0        5.62        4.79      0.86 o 
  -7   1   0        0.89        1.03      0.44 o 
  -6   1   0       14.63       14.69      0.79 o 
  -5   1   0       34.87       39.90      0.87 o 
  -4   1   0       43.18       46.22      0.66 o 
  -3   1   0      130.10      156.49      1.57 o 
  -2   1   0      263.82      246.02      6.71 o 
  -1   1   0     7905.58     7720.21    196.12 o 
   0   1   0      959.36      934.15     24.01 o 
   1   1   0     1709.32     1793.87     32.41 o 
   2   1   0       65.85       72.13      2.26 o 
   3   1   0      363.72      374.97      4.89 o 
   4   1   0       22.28       22.71      0.43 o 
   5   1   0        0.53        0.64      0.20 o 
   6   1   0        4.94        5.04      0.47 o 
   7   1   0       22.02       25.06      1.39 o 
   8   1   0        1.27        1.68      0.58 o 
   9   1   0        0.01        0.36      0.85 o 
  -9   2   0        0.20        0.21      0.68 o 
  -8   2   0        0.99        0.20      0.62 o 
  -7   2   0        0.89        1.40      0.68 o 
  -6   2   0        1.14        1.43      0.39 o 
  -5   2   0        1.73        1.11      0.28 o 
  -4   2   0       14.02       18.27      0.40 o 
  -3   2   0       52.71       54.05      0.68 o 
  -2   2   0       33.27       42.59      1.59 o 
  -1   2   0     5797.51     5537.33    141.58 o 
   0   2   0      264.89      311.57      8.09 o 
   1   2   0      953.52     1104.40     28.09 o 
   2   2   0      366.22      444.99      9.95 o 
   3   2   0       28.82       24.79      0.60 o 
   4   2   0      113.10      129.98      1.50 o 
   5   2   0        0.62        0.87      0.19 o 
   6   2   0      147.42      138.80      2.30 o 
   7   2   0        0.14       -0.02      0.37 o 
   8   2   0        0.62        0.38      0.50 o 
   9   2   0        0.18        0.71      0.90 o 
  10   2   0        0.36        1.13      0.77 o 
  -9   3   0        0.02        0.10      0.69 o 
  -8   3   0        1.46        0.75      0.66 o 
  -7   3   0        1.78        2.33      0.55 o 
  -6   3   0        1.06        2.42      0.48 o 
  -5   3   0      176.98      185.01      2.58 o 
  -4   3   0        9.81       11.88      0.35 o 
  -3   3   0        2.73        4.18      0.21 o 
  -2   3   0      106.62      105.94      1.41 o 
  -1   3   0     4795.13     4813.93     87.02 o 
   0   3   0      248.01      244.57      6.51 o 
   1   3   0     7005.32     6729.36    171.81 o 
   2   3   0      151.39      173.42      2.16 o 
   3   3   0        3.04        1.27      0.16 o 
   4   3   0      200.30      193.32      2.09 o 
   5   3   0       32.10       27.21      0.61 o 
   6   3   0       54.37       56.32      1.73 o 
   7   3   0        2.34        1.69      0.43 o 
   8   3   0        0.32        0.08      0.76 o 
   9   3   0        0.55        2.04      0.99 o 
  10   3   0        0.09       -0.23      0.94 o 
  -9   4   0        1.10        1.22      0.75 o 
  -8   4   0        0.03        0.51      0.62 o 
  -7   4   0        0.00       -0.39      0.39 o 
  -6   4   0       17.28       19.73      0.98 o 
  -5   4   0        9.67        8.98      0.59 o 
  -4   4   0      161.45      147.92      1.56 o 
  -3   4   0        2.35        2.82      0.27 o 
  -2   4   0     3234.86     3409.54     37.83 o 
  -1   4   0      911.59      956.90     12.20 o 
   0   4   0      257.81      278.60      5.33 o 
   1   4   0      180.84      159.70      2.56 o 
   2   4   0       27.51       21.65      0.40 o 
   3   4   0      105.11       94.43      1.13 o 
   4   4   0        1.98        0.39      0.14 o 
   5   4   0      265.67      258.60      3.01 o 
   6   4   0       25.94       27.63      0.98 o 
   7   4   0        2.09        2.11      0.45 o 
   8   4   0        0.51       -0.07      0.82 o 
   9   4   0        1.85        1.74      0.96 o 
  10   4   0        0.11       -0.72      0.90 o 
  -9   5   0        0.29        0.58      0.72 o 
  -8   5   0        0.00       -0.25      0.59 o 
  -7   5   0        3.14        1.79      0.53 o 
  -6   5   0       18.50       20.97      1.01 o 
  -5   5   0        0.08       -0.32      0.44 o 
  -4   5   0      172.92      168.17      2.17 o 
  -3   5   0        7.99       11.59      0.42 o 
  -2   5   0      847.37      868.49     12.09 o 
  -1   5   0      115.59      148.35      2.13 o 
   0   5   0       21.96       19.53      0.38 o 
   1   5   0      341.12      362.61      3.89 o 
   2   5   0      108.20      109.80      1.35 o 
   4   5   0       20.79       25.64      0.43 o 
   5   5   0      347.11      354.11      4.08 o 
   6   5   0        0.06       -0.25      0.25 o 
   7   5   0        1.32        0.64      0.50 o 
   8   5   0        0.05       -0.51      0.51 o 
   9   5   0        0.06        0.55      0.57 o 
  10   5   0        0.06        0.20      0.94 o 
  -8   6   0        0.30       -0.03      0.63 o 
  -7   6   0        1.20        1.26      0.55 o 
  -6   6   0        1.05        1.21      0.50 o 
  -5   6   0        0.03       -0.07      0.30 o 
  -4   6   0        4.34        3.62      0.33 o 
  -3   6   0      327.16      320.63      3.64 o 
  -2   6   0       46.18       42.83      1.16 o 
  -1   6   0      471.55      518.85      5.56 o 
   0   6   0      119.16      127.99      1.55 o 
   1   6   0      191.06      189.62      4.72 o 
   2   6   0      154.62      141.16      1.70 o 
   3   6   0       35.14       40.89      0.64 o 
   4   6   0      333.31      304.28      3.02 o 
   5   6   0       64.47       64.77      1.05 o 
   6   6   0        2.14        2.94      0.44 o 
   7   6   0        1.25        0.55      0.40 o 
   8   6   0        0.13        1.09      0.47 o 
   9   6   0        0.54        0.87      0.58 o 
  -8   7   0        0.01        0.93      1.01 o 
  -7   7   0        2.79        2.17      0.58 o 
  -6   7   0        0.16        0.04      0.43 o 
  -5   7   0        0.00        0.19      0.32 o 
  -4   7   0        0.02        0.28      0.24 o 
  -3   7   0       26.60       29.13      0.69 o 
  -2   7   0       16.80       15.71      0.43 o 
  -1   7   0       11.81       18.56      0.43 o 
   0   7   0        3.91        6.95      0.30 o 
   1   7   0       78.27       80.03      1.23 o 
   2   7   0       63.33       75.46      1.08 o 
   3   7   0       21.83       17.36      0.64 o 
   4   7   0      519.14      525.44      4.98 o 
   5   7   0        4.56        3.83      0.27 o 
   6   7   0        0.06        0.18      0.37 o 
   7   7   0        2.02        1.70      0.44 o 
   8   7   0        3.18        4.77      0.61 o 
   9   7   0        0.09       -0.14      0.51 o 
  -8   8   0        0.02        0.47      0.74 o 
  -7   8   0        0.19       -0.13      0.60 o 
  -6   8   0        3.86        3.86      0.62 o 
  -5   8   0        0.00        0.01      0.34 o 
  -4   8   0       15.52       15.85      0.67 o 
  -3   8   0       27.16       30.87      0.97 o 
  -2   8   0       29.12       25.94      0.58 o 
  -1   8   0        1.94        0.92      0.25 o 
   0   8   0       81.74       84.42      1.22 o 
   1   8   0        8.04        6.66      0.28 o 
   2   8   0       51.44       51.57      1.26 o 
   3   8   0      370.54      354.35      4.04 o 
   4   8   0       11.50       13.54      0.42 o 
   5   8   0        6.93        7.39      0.35 o 
   6   8   0        0.92        1.05      0.35 o 
   7   8   0        3.59        5.01      0.57 o 
   8   8   0        0.01        0.48      0.47 o 
   9   8   0        0.37        0.23      0.64 o 
  -7   9   0        0.19        0.30      0.64 o 
  -6   9   0        0.47       -0.48      0.48 o 
  -5   9   0        0.09        0.17      0.35 o 
  -4   9   0       10.00       10.41      0.58 o 
  -3   9   0        8.79        6.89      0.40 o 
  -2   9   0       16.48       18.12      0.53 o 
  -1   9   0       40.91       41.70      1.25 o 
   0   9   0        0.76        0.07      0.16 o 
   1   9   0        0.06        0.20      0.18 o 
   2   9   0       13.96       11.97      0.46 o 
   3   9   0      265.71      239.04      2.63 o 
   4   9   0       39.53       38.68      0.73 o 
   5   9   0       29.75       35.37      0.67 o 
   6   9   0        3.25        3.56      0.38 o 
   7   9   0        3.71        4.30      0.60 o 
   8   9   0        2.23        3.83      0.58 o 
   9   9   0        0.16       -0.55      0.58 o 
  -7  10   0        0.12       -0.64      0.67 o 
  -6  10   0        0.02        0.31      0.46 o 
  -5  10   0        3.68        3.70      0.52 o 
  -4  10   0        0.65        0.58      0.32 o 
  -3  10   0        6.60        7.24      0.42 o 
  -2  10   0        7.37        6.87      0.39 o 
  -1  10   0       44.57       39.67      0.76 o 
   0  10   0        0.23       -0.17      0.17 o 
   1  10   0        0.17        0.73      0.28 o 
   2  10   0       89.74       86.79      1.20 o 
   3  10   0      116.82      116.53      1.51 o 
   4  10   0       13.44       14.70      0.61 o 
   5  10   0        1.63        1.02      0.24 o 
   6  10   0       13.54       15.14      0.67 o 
   7  10   0        0.67        0.74      0.43 o 
   8  10   0        1.93        2.50      0.78 o 
   9  10   0        0.25        0.12      0.70 o 
  -7  11   0        0.27        0.64      0.97 o 
  -6  11   0        0.03       -0.55      0.55 o 
  -5  11   0        0.10        0.44      0.43 o 
  -4  11   0        0.17        0.61      0.34 o 
  -3  11   0        5.35        7.11      0.48 o 
  -2  11   0       14.30       12.51      0.51 o 
  -1  11   0        4.48        4.43      0.33 o 
   0  11   0        2.07        2.21      0.26 o 
   1  11   0        2.78        2.44      0.30 o 
   2  11   0       76.38       74.20      1.11 o 
   3  11   0        0.09       -0.16      0.20 o 
   4  11   0        0.20        0.57      0.22 o 
   5  11   0       32.98       38.10      0.80 o 
   6  11   0        2.67        1.72      0.32 o 
   7  11   0        0.61        1.36      0.55 o 
   8  11   0        6.46        7.97      0.68 o 
   9  11   0        1.61        1.03      0.78 o 
  -6  12   0        0.19       -0.50      0.59 o 
  -5  12   0        0.00        0.95      0.52 o 
  -4  12   0        1.43        1.36      0.39 o 
  -3  12   0        0.77        0.30      0.32 o 
  -2  12   0        0.03       -0.19      0.23 o 
  -1  12   0        2.40        2.92      0.32 o 
   0  12   0       17.44       14.62      0.53 o 
   1  12   0        5.03        5.53      0.36 o 
   2  12   0        1.50        2.80      0.30 o 
   3  12   0        2.98        3.52      0.32 o 
   4  12   0        9.01       14.17      0.57 o 
   5  12   0       19.88       22.94      0.65 o 
   6  12   0        0.13        0.23      0.30 o 
   7  12   0        1.73        1.82      0.54 o 
   8  12   0        1.98        1.95      0.54 o 
   9  12   0        3.47        2.09      0.85 o 
  -6  13   0        0.01       -0.30      0.59 o 
  -5  13   0        0.00        0.32      0.64 o 
  -4  13   0        0.42        0.30      0.42 o 
  -3  13   0        1.59        1.96      0.40 o 
  -2  13   0        0.00       -0.07      0.30 o 
  -1  13   0        0.18        0.21      0.25 o 
   0  13   0        3.17        3.05      0.32 o 
   1  13   0       10.63       11.34      0.49 o 
   2  13   0        0.21       -0.22      0.22 o 
   3  13   0       48.82       51.50      1.34 o 
   4  13   0       31.36       36.81      0.79 o 
   5  13   0        5.53        4.54      0.45 o 
   6  13   0        4.64        5.34      0.47 o 
   7  13   0        0.07       -0.34      0.65 o 
   8  13   0        3.75        2.86      1.40 o 
  -5  14   0        0.12       -0.28      0.50 o 
  -4  14   0        0.39        0.91      0.66 o 
  -3  14   0        0.57        0.40      0.39 o 
  -2  14   0        2.94        1.97      0.37 o 
  -1  14   0        0.07        0.26      0.35 o 
   0  14   0        1.35        1.52      0.30 o 
   1  14   0        2.60        2.54      0.35 o 
   2  14   0        1.38        0.70      0.27 o 
   3  14   0        0.14        0.33      0.26 o 
   4  14   0        5.33        5.21      0.39 o 
   5  14   0        1.47        0.52      0.33 o 
   6  14   0        0.06       -0.30      0.30 o 
   7  14   0        1.03        0.61      1.05 o 
   8  14   0        0.91       -0.28      1.25 o 
  -4  15   0        0.12       -0.72      0.72 o 
  -3  15   0        0.54        0.26      0.43 o 
  -2  15   0        0.36        0.03      0.34 o 
  -1  15   0        2.78        3.67      0.40 o 
   0  15   0        1.45        1.04      0.32 o 
   1  15   0        0.18        0.17      0.26 o 
   2  15   0        3.57        2.44      0.32 o 
   3  15   0       24.84       30.68      0.83 o 
   4  15   0       40.34       39.02      1.71 o 
   5  15   0        4.09        3.62      0.62 o 
   6  15   0        0.69        1.38      0.98 o 
   7  15   0        0.15       -0.94      1.06 o 
  -4  16   0        0.06       -0.48      0.81 o 
  -3  16   0        0.46        1.04      0.66 o 
  -2  16   0        1.17        2.13      0.70 o 
  -1  16   0        1.24        1.29      0.36 o 
   0  16   0        0.45        0.09      0.28 o 
   1  16   0        0.09       -0.23      0.27 o 
   2  16   0        3.41        3.70      0.51 o 
   3  16   0       15.95       18.70      1.02 o 
   4  16   0        0.41        0.24      0.43 o 
   5  16   0        0.00        1.70      0.65 o 
   6  16   0        0.04        0.09      0.74 o 
   7  16   0        2.22        1.70      1.29 o 
  -3  17   0        0.10       -0.65      0.65 o 
  -2  17   0        0.01        0.17      0.63 o 
  -1  17   0        0.00       -0.20      0.59 o 
   0  17   0        0.30       -0.20      0.55 o 
   1  17   0        1.84        1.22      0.55 o 
   2  17   0        7.97       10.09      1.00 o 
   3  17   0        2.84        3.12      0.76 o 
   4  17   0        1.15        0.61      0.62 o 
   5  17   0        1.27        0.86      0.76 o 
   6  17   0        0.46        0.79      0.81 o 
  -2  18   0        0.36        0.25      0.67 o 
  -1  18   0        2.62        2.17      1.05 o 
   0  18   0        0.20        0.92      0.68 o 
   1  18   0        0.82        0.47      0.65 o 
   2  18   0        1.71        2.25      0.72 o 
   3  18   0        0.24        0.15      0.79 o 
   4  18   0        0.94        0.95      0.77 o 
   5  18   0        0.06       -0.67      0.67 o 
   0  19   0        1.17        1.62      0.95 o 
   1  19   0        1.76        2.58      0.97 o 
   2  19   0        2.14        0.89      0.84 o 
   3  19   0        0.66        1.08      0.86 o 
   4  19   0        0.04       -0.90      0.90 o 
  -4 -19   1        0.15       -0.17      0.63 o 
  -3 -19   1        0.00       -0.19      0.66 o 
  -2 -19   1        0.80        1.06      0.70 o 
  -1 -19   1        0.25        0.69      0.70 o 
   0 -19   1        0.08       -0.39      0.67 o 
  -5 -18   1        1.55        0.82      0.66 o 
  -4 -18   1        0.00       -0.58      0.58 o 
  -3 -18   1        0.00       -0.05      0.62 o 
  -2 -18   1        0.71       -0.18      0.60 o 
  -1 -18   1        0.04       -0.52      0.52 o 
   0 -18   1        0.26        0.08      0.56 o 
   1 -18   1        0.04        0.43      0.67 o 
   2 -18   1        0.33       -0.49      0.68 o 
  -6 -17   1        0.62        1.72      0.88 o 
  -5 -17   1        0.96        1.03      0.73 o 
  -4 -17   1        0.11       -0.27      0.95 o 
  -3 -17   1        0.22       -0.25      0.60 o 
  -2 -17   1        0.10        0.38      0.52 o 
  -1 -17   1        0.22       -0.15      0.47 o 
   0 -17   1        0.31       -0.10      0.50 o 
   1 -17   1        0.64        1.26      0.58 o 
   2 -17   1        0.16       -0.36      0.61 o 
   3 -17   1        0.18        1.64      0.75 o 
  -7 -16   1        3.95        3.05      1.40 o 
  -6 -16   1        0.56        0.69      0.79 o 
  -5 -16   1        3.18        4.09      0.76 o 
  -4 -16   1        4.26        5.17      0.79 o 
  -3 -16   1        1.18        1.06      0.39 o 
  -2 -16   1        0.23       -0.28      0.32 o 
  -1 -16   1        0.01       -0.33      0.33 o 
   0 -16   1        3.08        4.25      0.54 o 
   1 -16   1        2.65        3.29      0.64 o 
   2 -16   1        0.62       -0.19      0.79 o 
   3 -16   1        0.51        1.22      0.73 o 
   4 -16   1        0.23        0.72      0.86 o 
  -7 -15   1        0.94        2.28      1.27 o 
  -6 -15   1        0.10       -0.06      0.72 o 
  -5 -15   1        0.94        0.25      0.60 o 
  -4 -15   1        1.47        2.11      0.41 o 
  -3 -15   1        0.50        1.31      0.38 o 
  -2 -15   1        0.01        0.04      0.30 o 
  -1 -15   1        1.91        1.62      0.44 o 
   0 -15   1        5.38        6.31      0.52 o 
   1 -15   1        1.13        0.37      0.39 o 
   2 -15   1        1.88        1.20      0.44 o 
   3 -15   1        0.05        0.51      0.60 o 
   4 -15   1        0.30       -0.91      1.09 o 
  -8 -14   1        1.60        1.17      1.21 o 
  -7 -14   1        0.46        0.16      1.05 o 
  -6 -14   1        1.01        0.81      0.74 o 
  -5 -14   1        3.26        2.31      0.52 o 
  -4 -14   1        1.19        1.18      0.35 o 
  -3 -14   1        2.44        2.66      0.39 o 
  -2 -14   1        3.07        4.05      0.46 o 
  -1 -14   1       13.97       16.06      0.53 o 
   0 -14   1       13.86       13.41      0.67 o 
   1 -14   1        6.33        6.36      0.41 o 
   2 -14   1        3.23        3.33      0.57 o 
   3 -14   1        2.13        1.61      0.45 o 
   4 -14   1        0.00        0.15      0.57 o 
   5 -14   1        0.00       -0.55      0.81 o 
  -8 -13   1        2.55        1.08      1.23 o 
  -7 -13   1        0.02       -0.16      1.03 o 
  -6 -13   1        2.22        1.42      0.88 o 
  -5 -13   1        9.94        9.44      0.67 o 
  -4 -13   1        9.77        9.46      0.41 o 
  -3 -13   1        0.01        0.64      0.23 o 
  -2 -13   1        1.48        0.86      0.28 o 
  -1 -13   1       35.76       37.92      0.76 o 
   0 -13   1        5.88        6.68      0.38 o 
   1 -13   1        4.18        5.92      0.39 o 
   2 -13   1        0.01       -0.16      0.25 o 
   3 -13   1        0.22        0.00      0.29 o 
   4 -13   1        0.62        0.34      0.39 o 
   5 -13   1        0.00       -0.68      0.68 o 
   6 -13   1        0.14       -0.76      0.76 o 
  -8 -12   1        0.03       -1.04      1.04 o 
  -7 -12   1        0.23       -0.89      0.89 o 
  -6 -12   1       15.88       14.20      0.77 o 
  -5 -12   1        1.73        1.47      0.29 o 
  -4 -12   1        0.29        0.32      0.22 o 
  -3 -12   1       10.36        8.99      0.47 o 
  -2 -12   1       84.61       90.87      1.29 o 
  -1 -12   1       58.18       58.47      1.01 o 
   0 -12   1        9.19        8.52      0.41 o 
   1 -12   1       15.20       14.37      0.53 o 
   2 -12   1        6.10        6.71      0.41 o 
   3 -12   1        0.99        0.78      0.28 o 
   4 -12   1        0.88        1.31      0.37 o 
   5 -12   1        1.12        0.25      0.46 o 
   6 -12   1        0.87        0.62      0.51 o 
  -9 -11   1        0.62        1.53      1.31 o 
  -8 -11   1        1.49        4.12      1.36 o 
  -7 -11   1        7.40        9.77      0.74 o 
  -6 -11   1       10.12       11.14      0.56 o 
  -5 -11   1        4.22        3.34      0.34 o 
  -4 -11   1        2.04        1.29      0.24 o 
  -3 -11   1        6.64        5.84      0.34 o 
  -2 -11   1      169.44      172.37      2.15 o 
  -1 -11   1        4.14        3.10      0.29 o 
   0 -11   1        3.70        3.96      0.30 o 
   1 -11   1        0.07       -0.20      0.20 o 
   2 -11   1       14.05       15.32      0.54 o 
   3 -11   1        0.15       -0.06      0.24 o 
   4 -11   1        0.28        0.05      0.32 o 
   5 -11   1        2.64        1.42      0.57 o 
   6 -11   1        0.05        0.63      0.51 o 
   7 -11   1        0.22        0.44      0.64 o 
  -9 -10   1        0.02        0.94      1.27 o 
  -8 -10   1        1.84        4.05      1.34 o 
  -7 -10   1        5.51        6.93      0.70 o 
  -6 -10   1        5.62        4.42      0.42 o 
  -5 -10   1       27.99       26.43      1.30 o 
  -4 -10   1        6.14        4.98      0.34 o 
  -3 -10   1      193.05      196.26      2.26 o 
  -2 -10   1       73.13       71.54      1.04 o 
  -1 -10   1        0.28       -0.06      0.17 o 
   0 -10   1       97.59       98.78      1.42 o 
   1 -10   1        0.04        0.11      0.19 o 
   2 -10   1        0.43        0.49      0.22 o 
   3 -10   1        0.17       -0.22      0.22 o 
   4 -10   1        9.11       11.44      0.58 o 
   5 -10   1       14.29       16.86      0.86 o 
   6 -10   1        0.07       -0.01      0.48 o 
   7 -10   1        0.71        0.65      0.65 o 
  -9  -9   1        0.13        0.37      0.70 o 
  -8  -9   1        2.29        2.74      0.58 o 
  -7  -9   1       21.36       19.82      1.94 o 
  -6  -9   1       28.58       28.97      0.99 o 
  -5  -9   1        6.12        4.75      0.32 o 
  -4  -9   1        0.52        0.37      0.19 o 
  -3  -9   1      195.44      196.22      2.30 o 
  -2  -9   1        0.02       -0.05      0.16 o 
  -1  -9   1      171.55      155.12      1.96 o 
   0  -9   1      130.92      148.46      1.87 o 
   1  -9   1        0.93       -0.13      0.17 o 
   2  -9   1       14.76       13.37      0.59 o 
   3  -9   1        0.01        0.55      0.24 o 
   4  -9   1       29.39       32.78      0.82 o 
   5  -9   1        0.74        1.03      0.49 o 
   6  -9   1        0.08       -0.30      0.38 o 
   7  -9   1        0.07        0.34      0.90 o 
  -9  -8   1        0.00        0.26      0.68 o 
  -8  -8   1        1.82        2.14      0.57 o 
  -7  -8   1        7.61        7.87      2.10 o 
  -6  -8   1        5.58        4.11      0.50 o 
  -5  -8   1        2.34        2.50      0.28 o 
  -4  -8   1      122.28      123.43      1.54 o 
  -3  -8   1      139.18      146.54      1.72 o 
  -2  -8   1        2.25        2.60      0.20 o 
  -1  -8   1       17.11       16.37      0.40 o 
   0  -8   1       10.18        9.92      0.39 o 
   1  -8   1       16.02       14.76      0.41 o 
   2  -8   1        8.26        6.27      0.37 o 
   3  -8   1       25.33       22.63      0.63 o 
   4  -8   1       14.54       15.22      0.60 o 
   5  -8   1        0.00       -0.18      0.32 o 
   6  -8   1        0.00       -0.36      0.36 o 
   7  -8   1        0.85        0.93      0.65 o 
   8  -8   1        0.06       -0.61      0.61 o 
  -9  -7   1        0.54        0.03      0.67 o 
  -8  -7   1        9.69        9.30      0.73 o 
  -7  -7   1        7.05        7.06      0.62 o 
  -6  -7   1        7.77        7.19      0.50 o 
  -5  -7   1        1.67        3.13      0.56 o 
  -4  -7   1      267.62      276.98      2.76 o 
  -3  -7   1       32.89       34.58      0.60 o 
  -2  -7   1       15.79        7.64      0.29 o 
  -1  -7   1      610.37      610.62      5.98 o 
   0  -7   1      266.95      263.85      2.75 o 
   1  -7   1       53.42       48.47      0.78 o 
   2  -7   1        3.13        4.19      0.34 o 
   3  -7   1       31.20       38.49      0.80 o 
   4  -7   1       17.52       17.78      0.61 o 
   5  -7   1        0.02       -0.43      0.43 o 
   6  -7   1        0.87        1.01      0.53 o 
   7  -7   1        1.32        2.08      0.61 o 
   8  -7   1        0.09       -0.09      0.65 o 
  -9  -6   1        0.42        1.18      0.72 o 
  -8  -6   1        3.48        3.88      0.59 o 
  -7  -6   1        2.31        2.26      0.47 o 
  -6  -6   1        3.10        3.05      0.41 o 
  -5  -6   1       30.33       30.77      0.72 o 
  -4  -6   1      301.18      279.10      2.61 o 
  -3  -6   1       41.35       29.50      0.58 o 
  -2  -6   1      720.92      707.50      6.86 o 
  -1  -6   1      680.58      757.66      7.93 o 
   0  -6   1        0.22        0.11      0.09 o 
   1  -6   1      120.45      116.53      1.45 o 
   2  -6   1      347.40      370.92      4.53 o 
   3  -6   1      699.88      681.93      8.93 o 
   4  -6   1       33.16       29.74      1.13 o 
   5  -6   1        0.09        0.24      0.27 o 
   6  -6   1        0.88        1.45      0.49 o 
   7  -6   1        0.35        0.82      0.48 o 
   8  -6   1        0.00       -0.35      0.99 o 
  -9  -5   1        1.23        3.21      1.07 o 
  -8  -5   1        3.18        3.99      0.58 o 
  -7  -5   1       11.44       11.77      0.75 o 
  -6  -5   1        2.98        4.68      0.46 o 
  -5  -5   1      343.67      332.61      4.08 o 
  -4  -5   1        1.00        2.27      0.22 o 
  -3  -5   1       43.30       51.00      0.68 o 
  -2  -5   1     1444.38     1621.80     16.67 o 
  -1  -5   1      614.35      625.08      6.54 o 
   0  -5   1      434.67      469.42      5.39 o 
   1  -5   1       13.19        8.45      0.31 o 
   2  -5   1      585.52      613.67      9.22 o 
   3  -5   1        0.71        1.06      0.22 o 
   4  -5   1        0.53        0.25      0.21 o 
   5  -5   1       13.79       11.86      0.75 o 
   6  -5   1        4.85        6.42      0.58 o 
   7  -5   1        1.42        1.05      0.49 o 
   8  -5   1        0.68        1.14      0.68 o 
   9  -5   1        0.34        0.76      0.73 o 
  -9  -4   1        2.32        2.61      1.07 o 
  -8  -4   1        0.26        0.62      0.48 o 
  -7  -4   1        3.30        3.91      0.55 o 
  -6  -4   1        0.45        0.53      0.27 o 
  -5  -4   1       13.61       12.01      0.51 o 
  -4  -4   1      157.79      159.35      2.13 o 
  -3  -4   1      131.24      121.60      1.53 o 
  -2  -4   1      675.26      719.58      7.50 o 
  -1  -4   1      396.32      404.47      4.74 o 
   0  -4   1       11.04        9.20      0.30 o 
   1  -4   1      184.53      185.85      2.59 o 
   2  -4   1      668.65      660.84      7.58 o 
   3  -4   1       50.55       48.38      0.68 o 
   4  -4   1       68.86       64.74      0.90 o 
   5  -4   1        2.03        2.44      0.26 o 
   6  -4   1        0.45        0.13      0.29 o 
   7  -4   1        4.02        3.38      0.59 o 
   8  -4   1        0.04       -0.13      0.49 o 
   9  -4   1        0.47       -0.42      0.81 o 
  -9  -3   1        1.22        0.08      0.87 o 
  -8  -3   1        5.88        7.78      1.34 o 
  -7  -3   1       15.99       21.51      0.92 o 
  -6  -3   1       36.17       36.70      0.94 o 
  -5  -3   1        0.20       -0.20      0.20 o 
  -4  -3   1      128.38      112.86      1.69 o 
  -3  -3   1      538.68      565.05      6.64 o 
  -2  -3   1      964.54     1104.38     12.55 o 
  -1  -3   1      475.70      508.17     13.13 o 
   0  -3   1     1379.47     1300.65     33.06 o 
   1  -3   1     2177.97     2204.80     27.88 o 
   2  -3   1      141.99      166.48      1.92 o 
   3  -3   1       15.80       16.67      0.37 o 
   4  -3   1       15.03       14.76      0.40 o 
   5  -3   1       17.61       20.30      0.54 o 
   6  -3   1        3.98        3.26      0.38 o 
   7  -3   1        0.09        0.21      0.73 o 
   8  -3   1        1.45        1.30      0.54 o 
   9  -3   1        0.02        0.48      0.71 o 
  -9  -2   1        0.02        0.65      0.88 o 
  -8  -2   1        2.73        2.50      0.97 o 
  -7  -2   1        0.14        0.02      0.38 o 
  -6  -2   1       57.61       47.89      1.23 o 
  -5  -2   1        7.26        9.87      0.47 o 
  -4  -2   1       10.22        9.52      0.34 o 
  -3  -2   1      359.76      418.82      5.42 o 
  -2  -2   1       41.59       77.57      1.19 o 
  -1  -2   1     5056.80     4842.87    123.43 o 
   1  -2   1     4771.92     4871.85    124.64 o 
   2  -2   1        9.35       13.45      0.42 o 
   3  -2   1        0.91        0.84      0.14 o 
   4  -2   1        9.07       11.63      0.33 o 
   5  -2   1       14.95       17.74      0.48 o 
   6  -2   1        0.00       -0.26      0.26 o 
   7  -2   1        0.19        0.23      0.36 o 
   8  -2   1        9.64        9.43      0.86 o 
   9  -2   1        0.08       -0.22      0.62 o 
  -9  -1   1        0.08       -0.85      0.85 o 
  -8  -1   1        4.67        4.69      1.08 o 
  -7  -1   1       10.71        8.30      0.68 o 
  -6  -1   1        0.66       -0.34      0.34 o 
  -5  -1   1        7.93        7.88      0.42 o 
  -4  -1   1      308.69      334.36      3.41 o 
  -3  -1   1     1172.25     1272.83     15.85 o 
  -2  -1   1     2010.84     1995.93     28.73 o 
  -1  -1   1      328.94      321.69      8.35 o 
   0  -1   1     1091.42     1240.34     31.61 o 
   1  -1   1        6.55        4.75      0.36 o 
   2  -1   1        3.81        3.22      0.42 o 
   3  -1   1      222.05      240.58      2.94 o 
   4  -1   1        3.52        3.39      0.21 o 
   5  -1   1       16.68       14.52      0.45 o 
   6  -1   1       14.96       11.32      0.81 o 
   7  -1   1       18.56       24.05      0.88 o 
   8  -1   1        1.72        2.22      0.49 o 
   9  -1   1        0.57       -0.64      0.64 o 
  -9   0   1        3.21        3.18      0.86 o 
  -8   0   1        0.38        0.83      0.79 o 
  -7   0   1       11.06        9.42      1.26 o 
  -6   0   1       13.42       12.41      0.68 o 
  -5   0   1       34.12       31.29      0.84 o 
  -4   0   1      440.16      463.57      4.61 o 
  -3   0   1      406.30      420.16      5.44 o 
  -2   0   1      161.72      165.65      4.65 o 
  -1   0   1      396.47      413.76      7.55 o 
   1   0   1     1414.87     1520.83     22.51 o 
   2   0   1      222.62      225.12      6.11 o 
   3   0   1      456.66      459.10      5.34 o 
   4   0   1        1.88        1.12      0.17 o 
   5   0   1       74.90       73.58      0.98 o 
   6   0   1        5.40        4.47      0.52 o 
   7   0   1       24.17       26.37      1.02 o 
   8   0   1        1.40       -0.14      0.44 o 
   9   0   1        0.06       -0.49      0.60 o 
  -9   1   1        0.30       -0.16      0.67 o 
  -8   1   1        3.19        1.78      0.92 o 
  -7   1   1        0.58        0.56      0.67 o 
  -6   1   1       33.26       28.51      0.87 o 
  -5   1   1       64.75       66.22      1.17 o 
  -4   1   1       99.17      107.85      1.22 o 
  -3   1   1       79.13       79.95      2.09 o 
  -2   1   1        1.57        2.91      0.39 o 
  -1   1   1        0.46       -0.14      0.14 o 
   0   1   1      633.98      663.91     11.94 o 
   1   1   1      644.94      606.60     10.97 o 
   2   1   1        5.40        6.62      0.53 o 
   3   1   1       67.04       77.02      1.10 o 
   4   1   1      123.40      113.91      1.26 o 
   5   1   1       71.38       73.72      0.97 o 
   6   1   1        8.95       10.16      0.54 o 
   7   1   1        8.55       11.46      0.76 o 
   8   1   1        0.38       -0.38      0.49 o 
   9   1   1        0.00       -0.60      0.60 o 
  10   1   1        0.01       -0.67      1.25 o 
  -9   2   1        0.15       -1.25      1.32 o 
  -8   2   1        0.44       -0.52      0.52 o 
  -7   2   1        0.34        0.38      0.70 o 
  -6   2   1        0.56        0.51      0.38 o 
  -5   2   1        1.59        2.11      0.30 o 
  -4   2   1       16.73       15.77      0.40 o 
  -3   2   1       16.33        9.00      0.31 o 
  -2   2   1      205.32      267.31      7.34 o 
  -1   2   1     3783.15     3901.27     99.38 o 
   0   2   1     1263.84     1358.89     34.66 o 
   1   2   1      249.70      268.17      7.05 o 
   2   2   1     1687.63     1754.93     31.58 o 
   3   2   1        1.02        0.32      0.11 o 
   4   2   1        4.80        1.85      0.20 o 
   5   2   1        1.46        0.95      0.17 o 
   6   2   1       85.97       87.91      1.64 o 
   7   2   1        5.78        6.69      0.60 o 
   8   2   1        0.60        1.04      0.85 o 
   9   2   1        0.13       -0.18      0.56 o 
  10   2   1        0.06       -0.25      1.18 o 
  -9   3   1        0.40        0.82      0.74 o 
  -8   3   1        0.68       -0.54      0.57 o 
  -7   3   1        0.29       -0.09      0.54 o 
  -6   3   1        9.02        8.29      0.72 o 
  -5   3   1      109.55      110.18      2.00 o 
  -4   3   1       19.45       23.45      0.52 o 
  -3   3   1        0.01        0.72      0.15 o 
  -2   3   1      138.55      152.86      4.53 o 
  -1   3   1      177.31      191.43      5.33 o 
   0   3   1       13.10        9.19      0.56 o 
   1   3   1     4201.23     4185.72    107.43 o 
   2   3   1     1614.83     1908.41     28.31 o 
   3   3   1        4.11        6.83      0.25 o 
   4   3   1      218.78      220.02      2.19 o 
   5   3   1        3.29        4.68      0.29 o 
   6   3   1       40.42       41.19      1.03 o 
   7   3   1        2.42        2.07      0.82 o 
   8   3   1        2.99        2.48      0.60 o 
   9   3   1        0.44       -0.10      0.54 o 
  10   3   1        0.58        1.56      1.03 o 
  -9   4   1        0.65        0.00      0.74 o 
  -8   4   1        0.29        1.32      0.70 o 
  -7   4   1        0.41       -0.73      0.73 o 
  -6   4   1        2.85        1.51      0.84 o 
  -5   4   1       12.11        9.96      0.57 o 
  -4   4   1       15.95       18.13      0.52 o 
  -3   4   1       33.13       32.51      0.59 o 
  -2   4   1      294.11      335.30      3.66 o 
  -1   4   1       43.83       46.89      0.99 o 
   0   4   1      386.13      374.10      7.10 o 
   1   4   1     3156.82     3121.67     84.86 o 
   2   4   1      517.28      580.21     14.97 o 
   3   4   1      635.13      634.50      5.78 o 
   4   4   1       24.10       30.20      0.48 o 
   5   4   1      233.16      210.96      2.35 o 
   6   4   1        0.11        0.74      0.29 o 
   7   4   1        1.96        2.66      0.54 o 
   8   4   1        0.19        0.69      0.59 o 
   9   4   1        0.40        0.28      0.53 o 
  10   4   1        0.12       -0.52      0.85 o 
  -8   5   1        0.07       -0.21      0.63 o 
  -7   5   1        0.82       -0.03      0.56 o 
  -6   5   1        1.98        1.78      0.50 o 
  -5   5   1        4.63        5.45      0.68 o 
  -4   5   1       36.46       36.54      0.89 o 
  -3   5   1        1.65        1.20      0.18 o 
  -2   5   1        0.77        0.23      0.14 o 
  -1   5   1      211.45      267.76      2.97 o 
   0   5   1       37.13       39.34      1.33 o 
   1   5   1     1419.07     1424.33     18.01 o 
   2   5   1        7.14        7.68      0.27 o 
   3   5   1        8.04        9.80      0.28 o 
   4   5   1        2.60        3.89      0.29 o 
   5   5   1        3.83        6.12      0.36 o 
   6   5   1        1.13        0.42      0.32 o 
   7   5   1        0.31       -0.25      0.38 o 
   8   5   1        9.17       10.76      0.93 o 
   9   5   1        1.03        0.80      1.17 o 
  10   5   1        0.33       -0.81      0.81 o 
  -8   6   1        0.02       -0.58      0.58 o 
  -7   6   1        0.06       -0.06      0.60 o 
  -6   6   1        0.09       -0.39      0.39 o 
  -5   6   1        1.26        1.71      0.44 o 
  -4   6   1        3.89        4.23      0.44 o 
  -3   6   1        0.10        0.40      0.19 o 
  -2   6   1       80.14       86.93      1.05 o 
  -1   6   1       77.49       91.12      1.22 o 
   0   6   1       89.20       74.26      1.11 o 
   1   6   1        9.01        9.08      0.31 o 
   3   6   1      260.37      266.94      2.46 o 
   4   6   1        2.10        2.45      0.19 o 
   5   6   1        9.98       11.93      0.43 o 
   6   6   1        0.57       -0.18      0.24 o 
   7   6   1        3.42        3.17      0.53 o 
   8   6   1        1.79        2.17      0.60 o 
   9   6   1        0.58        0.03      0.56 o 
  10   6   1        0.89       -0.45      0.88 o 
  -8   7   1        0.02       -0.40      0.69 o 
  -7   7   1        0.77        0.73      0.53 o 
  -6   7   1        0.39        0.13      0.43 o 
  -5   7   1        9.76       10.39      0.86 o 
  -4   7   1        7.97        9.70      0.69 o 
  -3   7   1        9.59        7.72      0.36 o 
  -2   7   1        7.27        7.86      0.32 o 
  -1   7   1       30.91       33.83      0.60 o 
   0   7   1      717.26      748.75      7.91 o 
   1   7   1        0.20        0.11      0.13 o 
   2   7   1       26.13       36.29      0.65 o 
   3   7   1       20.58       24.90      0.48 o 
   4   7   1       98.03      102.65      1.16 o 
   5   7   1        1.83        1.58      0.22 o 
   6   7   1       24.53       27.73      0.85 o 
   7   7   1       34.67       36.88      1.21 o 
   8   7   1        1.83        1.77      0.75 o 
   9   7   1        2.30        2.25      0.65 o 
  10   7   1        0.03       -0.80      0.80 o 
  -8   8   1        0.28       -0.43      0.71 o 
  -7   8   1        0.12        0.59      1.05 o 
  -6   8   1        0.00       -0.35      0.45 o 
  -5   8   1        3.63        4.31      0.59 o 
  -4   8   1        0.72       -0.04      0.35 o 
  -3   8   1        0.20        0.38      0.21 o 
  -2   8   1        3.69        4.92      0.35 o 
  -1   8   1      125.60      122.51      1.42 o 
   0   8   1       24.04       21.66      0.45 o 
   1   8   1        1.87        0.10      0.15 o 
   2   8   1       52.61       56.34      0.83 o 
   3   8   1       32.02       40.38      0.66 o 
   4   8   1       70.12       71.77      0.92 o 
   5   8   1        6.95        9.03      0.42 o 
   6   8   1        0.52       -0.11      0.28 o 
   7   8   1        5.39        6.09      0.63 o 
   8   8   1        4.29        4.13      0.68 o 
   9   8   1        0.76        0.36      0.58 o 
  -7   9   1        0.46        0.32      0.65 o 
  -6   9   1        1.32        0.71      0.50 o 
  -5   9   1        0.14        0.23      0.43 o 
  -4   9   1        0.24        0.46      0.35 o 
  -3   9   1        3.12        3.71      0.35 o 
  -2   9   1        2.70        4.09      0.31 o 
  -1   9   1       35.40       32.83      0.89 o 
   0   9   1        4.91        5.73      0.31 o 
   1   9   1      160.91      164.64      2.65 o 
   2   9   1      185.22      193.10      2.40 o 
   3   9   1       36.08       31.93      0.63 o 
   4   9   1        0.73        0.15      0.17 o 
   5   9   1       14.42       14.82      0.47 o 
   6   9   1      102.03      109.93      2.34 o 
   7   9   1       29.85       33.17      1.18 o 
   8   9   1        5.60        6.33      0.75 o 
   9   9   1        1.07        0.78      0.58 o 
  -7  10   1        0.01       -0.59      0.63 o 
  -6  10   1        0.15        0.26      0.70 o 
  -5  10   1        0.31        0.99      0.48 o 
  -4  10   1        0.70        1.21      0.38 o 
  -3  10   1        0.24       -0.01      0.26 o 
  -2  10   1        8.65        7.11      0.40 o 
  -1  10   1       38.72       37.33      0.86 o 
   0  10   1       26.29       20.75      0.61 o 
   1  10   1      117.12      109.92      1.42 o 
   2  10   1      115.56      116.43      1.49 o 
   3  10   1       66.49       56.51      0.92 o 
   4  10   1        0.51        0.80      0.21 o 
   5  10   1       19.11       19.74      0.53 o 
   6  10   1       35.39       38.17      0.95 o 
   7  10   1        0.01        0.15      0.40 o 
   8  10   1        2.48        2.49      0.92 o 
   9  10   1        0.04        0.07      0.51 o 
  -7  11   1        0.00        0.49      0.72 o 
  -6  11   1        0.00       -0.55      0.55 o 
  -5  11   1        0.00        0.24      0.44 o 
  -4  11   1        0.61        1.87      0.45 o 
  -3  11   1        0.09        0.33      0.30 o 
  -2  11   1        0.42        0.32      0.23 o 
  -1  11   1       19.51       18.76      0.57 o 
   0  11   1        5.95        7.24      0.39 o 
   1  11   1       12.53       15.04      0.50 o 
   2  11   1        3.87        5.08      0.34 o 
   3  11   1        2.01        1.55      0.26 o 
   4  11   1       29.86       29.14      0.67 o 
   5  11   1       64.52       62.47      1.04 o 
   6  11   1        4.69        5.49      0.47 o 
   7  11   1       16.78       20.85      0.99 o 
   8  11   1        2.75        1.49      0.52 o 
   9  11   1        2.14        2.26      0.63 o 
  -6  12   1        0.00       -0.78      0.84 o 
  -5  12   1        0.00        0.27      0.49 o 
  -4  12   1        0.38       -0.07      0.47 o 
  -3  12   1        1.84        2.42      0.40 o 
  -2  12   1        0.15       -0.20      0.28 o 
  -1  12   1        6.92        7.04      0.42 o 
   0  12   1       49.52       50.40      1.55 o 
   1  12   1       82.70       85.47      2.11 o 
   2  12   1       98.72      104.14      1.92 o 
   3  12   1        0.06       -0.18      0.22 o 
   4  12   1       14.13       11.60      0.52 o 
   5  12   1       35.51       36.86      1.02 o 
   6  12   1        7.52        7.39      0.52 o 
   7  12   1        4.84        5.96      0.88 o 
   8  12   1        0.06        0.48      0.47 o 
   9  12   1        0.28        1.37      0.59 o 
  -6  13   1        0.14        1.51      0.72 o 
  -5  13   1        0.08        0.72      0.61 o 
  -4  13   1        0.12       -0.21      0.46 o 
  -3  13   1        0.00        0.00      0.33 o 
  -2  13   1        0.23        0.31      0.39 o 
  -1  13   1        7.65        7.93      0.49 o 
   0  13   1       14.10       15.17      0.74 o 
   1  13   1       23.09       26.58      0.78 o 
   2  13   1        4.08        6.40      0.40 o 
   3  13   1       47.71       49.41      0.94 o 
   4  13   1       52.31       51.20      1.55 o 
   5  13   1       18.93       20.33      0.68 o 
   6  13   1       11.06       10.64      0.61 o 
   7  13   1        1.93        3.05      0.55 o 
   8  13   1        0.04        0.53      0.50 o 
  -5  14   1        0.02       -0.03      0.60 o 
  -4  14   1        0.00        0.46      0.59 o 
  -3  14   1        0.10        0.47      0.38 o 
  -2  14   1        0.07        0.01      0.33 o 
  -1  14   1       12.35       10.89      0.63 o 
   0  14   1       26.24       26.89      0.81 o 
   1  14   1       13.44       12.96      0.65 o 
   2  14   1        1.13        0.68      0.27 o 
   3  14   1        0.00        0.71      0.28 o 
   4  14   1       21.69       23.54      0.83 o 
   5  14   1        0.46        0.12      0.46 o 
   6  14   1        3.62        3.80      0.45 o 
   7  14   1        2.43        2.68      0.62 o 
   8  14   1        0.29       -0.45      0.70 o 
  -4  15   1        0.32        0.79      1.22 o 
  -3  15   1        1.91        1.90      0.51 o 
  -2  15   1        0.77        0.04      0.38 o 
  -1  15   1        3.42        2.48      0.43 o 
   0  15   1        7.27        7.30      0.54 o 
   1  15   1        2.19        1.76      0.35 o 
   2  15   1        3.07        4.22      0.53 o 
   3  15   1       22.29       27.58      1.11 o 
   4  15   1        1.57        1.46      0.43 o 
   5  15   1        2.44        3.56      0.48 o 
   6  15   1        5.98        6.98      0.67 o 
   7  15   1        0.78        0.89      0.71 o 
   8  15   1        0.02        2.01      0.83 o 
  -4  16   1        0.04        0.16      0.58 o 
  -3  16   1        0.19       -0.08      0.44 o 
  -2  16   1        4.83        5.53      0.61 o 
  -1  16   1        5.28        5.62      0.51 o 
   0  16   1        6.75        7.67      0.56 o 
   1  16   1        0.03       -0.18      0.37 o 
   2  16   1        2.31        2.45      0.43 o 
   3  16   1        2.10        2.56      0.44 o 
   4  16   1        0.11        0.28      0.37 o 
   5  16   1       11.32       12.81      0.79 o 
   6  16   1        3.17        2.82      0.92 o 
   7  16   1        1.03        1.35      1.28 o 
  -3  17   1        0.08        0.15      0.85 o 
  -2  17   1        0.01       -0.50      0.50 o 
  -1  17   1        0.89        0.79      0.49 o 
   0  17   1        0.01        0.19      0.40 o 
   1  17   1        1.97        2.66      0.43 o 
   2  17   1        1.64        1.93      0.42 o 
   3  17   1        0.42       -0.05      0.40 o 
   4  17   1        2.52        1.27      0.83 o 
   5  17   1        0.83        2.01      1.07 o 
   6  17   1        1.10       -0.34      0.75 o 
   7  17   1        0.33       -0.47      1.14 o 
  -2  18   1        1.02        0.66      0.69 o 
  -1  18   1        1.57        3.28      0.80 o 
   0  18   1        0.00       -0.57      0.57 o 
   1  18   1        0.00       -0.69      0.69 o 
   2  18   1        0.12        1.13      0.78 o 
   3  18   1        0.02       -0.67      0.73 o 
   4  18   1        2.08        2.38      1.19 o 
   5  18   1        3.35        2.70      0.90 o 
   6  18   1        3.64        3.32      1.03 o 
  -1  19   1        0.01       -0.73      0.73 o 
   0  19   1        0.01        0.39      0.86 o 
   1  19   1        0.07       -0.76      0.76 o 
   2  19   1        0.02       -0.17      0.79 o 
   3  19   1        0.26       -0.76      0.98 o 
   4  19   1        1.32        1.82      0.90 o 
   5  19   1        2.59        1.90      1.45 o 
   2  20   1        0.00        0.21      1.59 o 
  -3 -19   2        1.10        2.44      0.73 o 
  -2 -19   2        0.87        1.26      0.70 o 
  -1 -19   2        1.11        0.23      0.57 o 
   0 -19   2        0.35       -0.46      0.56 o 
  -5 -18   2        0.02       -0.70      0.73 o 
  -4 -18   2        0.67        0.35      0.63 o 
  -3 -18   2        2.21        2.38      0.74 o 
  -2 -18   2        0.31       -0.48      0.48 o 
  -1 -18   2        0.34        0.05      0.52 o 
   0 -18   2        0.02       -0.41      0.53 o 
   1 -18   2        2.01        1.68      0.64 o 
  -6 -17   2        0.10       -0.67      0.74 o 
  -5 -17   2        0.04       -0.58      0.58 o 
  -4 -17   2        6.48        7.03      1.88 o 
  -3 -17   2        1.71        0.93      0.46 o 
  -2 -17   2        4.27        4.98      0.79 o 
  -1 -17   2        1.51        2.01      0.49 o 
   0 -17   2        0.82        1.17      0.57 o 
   1 -17   2        1.55        1.05      0.56 o 
   2 -17   2        0.02        0.35      0.57 o 
   3 -17   2        0.04       -0.41      0.64 o 
  -6 -16   2        0.30       -0.57      0.69 o 
  -5 -16   2        2.13        1.53      0.66 o 
  -4 -16   2        2.93        3.74      0.58 o 
  -3 -16   2        3.25        3.08      0.45 o 
  -2 -16   2        4.29        5.12      0.50 o 
  -1 -16   2        0.88        0.04      0.34 o 
   0 -16   2        6.98        5.59      0.61 o 
   1 -16   2        0.73        1.04      0.54 o 
   2 -16   2        0.34        0.88      0.54 o 
   3 -16   2        0.35        0.22      0.54 o 
   4 -16   2        0.00       -0.12      0.66 o 
  -7 -15   2        0.10       -1.02      1.02 o 
  -6 -15   2        0.45        0.12      0.70 o 
  -5 -15   2        9.39        9.14      0.70 o 
  -4 -15   2       21.80       22.07      1.24 o 
  -3 -15   2       26.50       28.23      0.87 o 
  -2 -15   2        1.28        0.99      0.35 o 
  -1 -15   2        0.70        0.13      0.30 o 
   0 -15   2        3.67        3.12      0.43 o 
   1 -15   2        0.57        0.81      0.38 o 
   2 -15   2        1.08        1.23      0.54 o 
   3 -15   2        0.00        0.07      0.52 o 
   4 -15   2        0.07       -0.19      0.62 o 
  -7 -14   2        1.04        2.62      1.27 o 
  -6 -14   2        0.36        0.49      0.68 o 
  -5 -14   2       14.42       14.84      1.05 o 
  -4 -14   2        5.26        5.57      0.53 o 
  -3 -14   2        0.18        0.15      0.30 o 
  -2 -14   2        0.23       -0.27      0.27 o 
  -1 -14   2       20.32       17.51      0.70 o 
   0 -14   2        5.51        5.59      0.47 o 
   1 -14   2        0.02       -0.32      0.32 o 
   2 -14   2        0.01        0.08      0.33 o 
   3 -14   2        0.01        0.67      0.50 o 
   4 -14   2        0.32        0.06      0.50 o 
   5 -14   2        0.04        0.08      0.84 o 
  -8 -13   2        0.05        3.08      1.32 o 
  -7 -13   2        0.91        0.48      1.05 o 
  -6 -13   2       13.44       12.23      0.86 o 
  -5 -13   2       25.77       24.22      0.93 o 
  -4 -13   2       20.06       22.37      0.75 o 
  -3 -13   2       21.48       24.00      1.01 o 
  -2 -13   2        0.21        0.32      0.31 o 
  -1 -13   2        9.53        8.13      0.50 o 
   0 -13   2        7.18        8.05      0.56 o 
   1 -13   2        0.31        0.15      0.29 o 
   2 -13   2        2.90        3.66      0.42 o 
   3 -13   2        3.79        5.13      0.50 o 
   4 -13   2        0.08       -0.44      0.44 o 
   5 -13   2        0.29        0.10      0.94 o 
   6 -13   2        0.27        0.63      1.31 o 
  -8 -12   2        4.72        7.53      1.69 o 
  -7 -12   2        1.99        1.83      1.08 o 
  -6 -12   2       15.46       16.95      0.97 o 
  -5 -12   2        7.62        7.88      0.59 o 
  -4 -12   2       30.74       34.38      0.87 o 
  -3 -12   2        1.62        1.02      0.29 o 
  -2 -12   2       49.64       43.13      0.95 o 
  -1 -12   2        0.42       -0.04      0.25 o 
   0 -12   2        9.18       10.08      0.53 o 
   1 -12   2       33.18       33.90      0.87 o 
   2 -12   2        3.42        3.66      0.34 o 
   3 -12   2        2.00        1.58      0.27 o 
   4 -12   2        0.52        0.73      0.41 o 
   5 -12   2        3.42        2.64      0.89 o 
   6 -12   2        0.32       -0.01      0.82 o 
  -8 -11   2        0.06        0.50      1.02 o 
  -7 -11   2        7.86        6.06      1.43 o 
  -6 -11   2       22.56       22.61      1.08 o 
  -5 -11   2       47.42       48.83      1.18 o 
  -4 -11   2       14.53       13.44      0.59 o 
  -3 -11   2        2.75        3.30      0.34 o 
  -2 -11   2       19.25       15.10      0.57 o 
  -1 -11   2        0.81       -0.08      0.23 o 
   0 -11   2       24.10       23.28      0.67 o 
   1 -11   2       11.96       13.36      0.46 o 
   2 -11   2       16.56       18.12      0.62 o 
   3 -11   2        8.14        7.46      0.52 o 
   4 -11   2        1.17        1.84      0.31 o 
   5 -11   2        4.76        4.99      0.51 o 
   6 -11   2        1.05        2.06      0.88 o 
   7 -11   2        0.00        0.13      0.89 o 
  -9 -10   2        1.18        0.11      1.23 o 
  -8 -10   2        0.29        1.07      1.03 o 
  -7 -10   2        1.02        1.80      1.09 o 
  -6 -10   2       14.03       16.70      1.30 o 
  -5 -10   2       10.31       11.61      0.44 o 
  -4 -10   2        3.18        1.40      0.24 o 
  -3 -10   2        0.79        0.29      0.16 o 
  -2 -10   2       29.08       31.25      0.73 o 
  -1 -10   2        0.01       -0.04      0.21 o 
   0 -10   2       36.96       36.50      0.65 o 
   1 -10   2       40.44       45.64      0.79 o 
   2 -10   2       71.03       76.81      1.15 o 
   3 -10   2        2.91        2.21      0.41 o 
   4 -10   2       17.01       18.97      0.68 o 
   5 -10   2        0.07        0.92      0.35 o 
   6 -10   2        1.43        1.17      0.49 o 
   7 -10   2        0.23        2.14      0.97 o 
  -9  -9   2        1.65        1.31      1.33 o 
  -8  -9   2        0.88        2.24      1.14 o 
  -7  -9   2       30.74       36.05      2.49 o 
  -6  -9   2       15.17       16.84      0.95 o 
  -5  -9   2       43.71       40.85      0.89 o 
  -4  -9   2       54.18       55.53      0.87 o 
  -3  -9   2       30.44       24.85      0.51 o 
  -2  -9   2        0.93        0.98      0.16 o 
  -1  -9   2       83.76       81.99      1.18 o 
   0  -9   2      162.62      156.63      1.93 o 
   1  -9   2      106.70      101.63      1.32 o 
   2  -9   2       17.76       17.23      0.53 o 
   3  -9   2       23.14       22.37      0.62 o 
   4  -9   2       32.38       31.81      0.79 o 
   5  -9   2        5.15        5.59      0.50 o 
   6  -9   2        0.15        0.00      0.37 o 
   7  -9   2        0.24        0.86      0.54 o 
  -9  -8   2        0.27       -0.60      1.13 o 
  -8  -8   2        1.80        1.43      1.09 o 
  -7  -8   2        4.66        6.71      1.36 o 
  -6  -8   2       12.64       15.19      0.74 o 
  -5  -8   2       18.57       17.50      0.53 o 
  -4  -8   2       56.81       54.85      0.85 o 
  -3  -8   2        2.10        3.09      0.23 o 
  -2  -8   2        2.14        3.12      0.21 o 
  -1  -8   2       65.43       72.48      1.02 o 
   0  -8   2       93.04       89.24      1.31 o 
   1  -8   2        8.31       12.17      0.40 o 
   2  -8   2       11.98       12.03      0.70 o 
   3  -8   2       79.28       84.61      1.59 o 
   4  -8   2        5.74        5.40      0.50 o 
   5  -8   2        5.79        4.53      0.41 o 
   6  -8   2        0.11        0.26      0.37 o 
   7  -8   2        0.01        0.11      0.48 o 
   8  -8   2        0.06        0.00      0.62 o 
  -9  -7   2        0.40        1.80      1.22 o 
  -8  -7   2        4.04        4.86      1.32 o 
  -7  -7   2        1.23        2.03      1.04 o 
  -6  -7   2       30.06       32.29      1.01 o 
  -5  -7   2       14.83       16.22      0.62 o 
  -4  -7   2        7.15        4.44      0.31 o 
  -3  -7   2      164.10      162.71      1.97 o 
  -2  -7   2      100.22      100.74      1.29 o 
  -1  -7   2      580.58      613.27      6.45 o 
   0  -7   2      116.86      121.42      1.58 o 
   1  -7   2      127.49      121.97      2.15 o 
   2  -7   2        5.85        3.64      0.29 o 
   3  -7   2      262.48      263.89      3.11 o 
   4  -7   2        0.09        0.22      0.25 o 
   5  -7   2        1.72        0.64      0.30 o 
   6  -7   2        3.94        3.64      0.49 o 
   7  -7   2        1.05        0.43      0.73 o 
   8  -7   2        0.06        0.21      0.60 o 
  -9  -6   2        0.17        0.64      1.09 o 
  -8  -6   2        4.31        2.94      1.19 o 
  -7  -6   2       20.35       21.53      1.05 o 
  -6  -6   2       46.88       44.32      1.45 o 
  -5  -6   2        3.68        5.40      0.43 o 
  -4  -6   2       53.47       56.94      0.92 o 
  -3  -6   2        9.69       13.35      0.34 o 
  -2  -6   2      180.16      183.10      2.32 o 
  -1  -6   2      362.77      360.99      3.87 o 
   0  -6   2      179.40      171.61      2.13 o 
   1  -6   2      237.69      266.06      2.94 o 
   2  -6   2      281.69      257.88      3.16 o 
   3  -6   2       10.00       13.33      0.89 o 
   4  -6   2      161.80      145.56      1.78 o 
   5  -6   2        0.03       -0.20      0.23 o 
   6  -6   2        2.40        3.22      0.48 o 
   7  -6   2        1.02        1.19      0.44 o 
   8  -6   2        0.59        0.27      0.59 o 
  -9  -5   2        3.20        1.86      0.82 o 
  -8  -5   2        4.65        5.52      1.35 o 
  -7  -5   2       14.11       11.67      1.59 o 
  -6  -5   2        2.83        4.23      0.47 o 
  -5  -5   2       15.96       15.40      0.77 o 
  -4  -5   2      106.90      117.30      1.66 o 
  -3  -5   2       86.95      102.97      1.14 o 
  -2  -5   2      356.99      389.69      3.85 o 
  -1  -5   2        0.73       -0.02      0.09 o 
   0  -5   2      348.38      338.87      5.19 o 
   1  -5   2        3.12        3.44      0.27 o 
   2  -5   2      224.21      257.40      2.68 o 
   3  -5   2      340.94      335.52      3.24 o 
   4  -5   2        5.57        4.76      0.29 o 
   5  -5   2        3.02        4.47      0.31 o 
   6  -5   2        2.25        2.37      0.54 o 
   7  -5   2        5.05        5.90      0.59 o 
   8  -5   2        0.40       -0.05      0.59 o 
   9  -5   2        0.41        0.64      0.69 o 
  -9  -4   2        2.11        2.22      0.77 o 
  -8  -4   2        0.04       -0.55      0.55 o 
  -7  -4   2       11.87       11.16      1.01 o 
  -6  -4   2        8.26        9.79      0.55 o 
  -5  -4   2       12.70       15.38      0.58 o 
  -4  -4   2        9.87       10.13      0.36 o 
  -3  -4   2        5.60        7.77      0.32 o 
  -2  -4   2      185.96      213.18      2.36 o 
  -1  -4   2       98.40       81.65      1.49 o 
   1  -4   2      187.09      208.98      2.87 o 
   2  -4   2        0.37        0.88      0.15 o 
   3  -4   2      148.32      155.14      1.76 o 
   4  -4   2       87.99       76.52      1.80 o 
   5  -4   2        5.61        4.31      0.31 o 
   6  -4   2        9.44        9.87      0.56 o 
   7  -4   2        0.57        0.30      0.37 o 
   8  -4   2        0.96        0.79      0.75 o 
   9  -4   2        0.17       -0.32      0.64 o 
  -9  -3   2        0.01        0.57      0.70 o 
  -8  -3   2        5.70        5.77      0.89 o 
  -7  -3   2        5.94        6.80      0.84 o 
  -6  -3   2       20.29       16.65      0.84 o 
  -5  -3   2       13.15       12.08      0.55 o 
  -4  -3   2        0.17        0.46      0.14 o 
  -3  -3   2      549.04      617.87      6.52 o 
  -2  -3   2     1049.13     1157.84     12.95 o 
   0  -3   2      139.29       86.80      2.31 o 
   1  -3   2      708.49      755.03     11.12 o 
   2  -3   2      130.04      145.46      1.75 o 
   3  -3   2       44.59       32.74      0.64 o 
   4  -3   2       16.97       17.81      0.46 o 
   5  -3   2      150.40      141.60      1.64 o 
   6  -3   2       15.34       15.74      0.86 o 
   7  -3   2        1.07        0.61      0.35 o 
   8  -3   2        1.18        0.57      0.51 o 
   9  -3   2        0.22       -0.28      0.65 o 
  -9  -2   2        0.00        0.30      0.92 o 
  -8  -2   2        4.60        4.21      0.83 o 
  -7  -2   2        1.00        0.20      1.32 o 
  -6  -2   2        1.11        1.42      0.32 o 
  -5  -2   2       47.30       48.53      1.02 o 
  -4  -2   2       25.40       30.87      0.75 o 
  -3  -2   2      927.95     1018.42     12.73 o 
  -2  -2   2      494.55      562.36      7.25 o 
   0  -2   2     2915.45     3305.37     83.59 o 
   2  -2   2      362.24      402.04      4.27 o 
   3  -2   2       26.77       36.14      0.69 o 
   4  -2   2      308.81      289.88      2.87 o 
   5  -2   2      100.78       99.29      1.24 o 
   6  -2   2       16.09       15.59      0.65 o 
   7  -2   2        0.28        0.07      0.31 o 
   8  -2   2        3.92        5.10      0.58 o 
   9  -2   2        0.94       -0.30      0.61 o 
  -9  -1   2        0.91       -0.46      0.87 o 
  -8  -1   2        0.00        0.10      0.60 o 
  -7  -1   2       10.74        9.24      1.85 o 
  -6  -1   2       18.00       23.04      1.14 o 
  -5  -1   2        0.00        0.40      0.26 o 
  -4  -1   2       30.56       37.06      0.83 o 
  -3  -1   2      114.80      118.80      2.09 o 
  -2  -1   2      367.31      400.46      4.68 o 
   1  -1   2     1541.43      863.49     22.12 o 
   2  -1   2      217.33      233.58      2.58 o 
   3  -1   2      146.70      169.23      1.97 o 
   4  -1   2      200.18      196.52      1.90 o 
   5  -1   2       89.41       87.87      1.13 o 
   6  -1   2       27.42       24.99      0.73 o 
   7  -1   2        3.54        5.63      0.49 o 
   8  -1   2        6.63        6.13      0.61 o 
   9  -1   2        0.85        0.59      0.65 o 
  -9   0   2        1.13        0.96      0.96 o 
  -8   0   2        0.04        0.58      0.83 o 
  -7   0   2        2.38        3.98      0.73 o 
  -6   0   2       13.85       16.29      1.05 o 
  -5   0   2        8.27        6.85      0.40 o 
  -4   0   2        5.17        3.62      0.32 o 
  -3   0   2       57.37       68.54      1.13 o 
  -2   0   2      712.07      726.55      9.25 o 
  -1   0   2      158.38      165.35      3.12 o 
   1   0   2     3458.29     3791.54     68.21 o 
   2   0   2      269.44      280.36      3.33 o 
   3   0   2        1.95        4.53      0.24 o 
   4   0   2       18.07       11.70      0.35 o 
   5   0   2       86.06       88.97      1.19 o 
   6   0   2        9.38        8.57      0.96 o 
   7   0   2        3.30        3.62      0.65 o 
   8   0   2       10.34       10.68      0.72 o 
   9   0   2        0.02       -0.44      0.47 o 
  -9   1   2        0.01       -0.05      0.72 o 
  -8   1   2        0.02       -0.73      0.73 o 
  -7   1   2        0.22        0.50      0.68 o 
  -6   1   2        3.95        4.00      0.64 o 
  -5   1   2       28.93       30.43      1.34 o 
  -4   1   2       13.66        8.77      0.42 o 
  -3   1   2        5.31        1.88      0.25 o 
  -2   1   2       29.80       28.02      0.66 o 
  -1   1   2       48.24       49.18      1.74 o 
   0   1   2       19.71       33.67      0.97 o 
   1   1   2     4785.66     4713.35     69.22 o 
   2   1   2      136.16      116.19      2.37 o 
   3   1   2      664.23      658.68      6.91 o 
   4   1   2      267.61      306.38      3.15 o 
   5   1   2       12.27       13.22      0.41 o 
   6   1   2       70.29       71.67      1.28 o 
   7   1   2        0.66        1.04      0.40 o 
   8   1   2        0.57       -0.34      0.34 o 
   9   1   2        1.25        2.54      0.60 o 
  10   1   2        0.13        0.25      0.87 o 
  -9   2   2        0.10       -0.25      1.08 o 
  -8   2   2        1.00        2.28      0.77 o 
  -7   2   2        4.42        4.35      1.01 o 
  -6   2   2       29.83       32.45      1.40 o 
  -5   2   2       66.89       66.36      1.22 o 
  -4   2   2        7.42        8.76      0.43 o 
  -3   2   2      109.21      104.65      1.65 o 
  -2   2   2      961.05     1029.87     15.03 o 
  -1   2   2       26.69       22.19      0.91 o 
   0   2   2        3.48        4.15      0.24 o 
   1   2   2      693.95      677.24     10.06 o 
   2   2   2      324.02      337.79      5.23 o 
   3   2   2       25.18       23.24      0.50 o 
   4   2   2        9.41       10.57      0.34 o 
   5   2   2       14.04       13.97      0.45 o 
   6   2   2        2.68        2.73      0.50 o 
   7   2   2       42.23       36.54      1.14 o 
   8   2   2        2.08        2.06      1.01 o 
   9   2   2        0.60        0.10      0.73 o 
  10   2   2        0.08        0.59      0.91 o 
  -9   3   2        0.49        1.80      0.77 o 
  -8   3   2        0.01        0.58      0.69 o 
  -7   3   2        1.87        2.86      0.72 o 
  -6   3   2        1.06        0.12      0.71 o 
  -5   3   2        3.61        6.13      0.50 o 
  -4   3   2       50.22       53.37      0.92 o 
  -3   3   2      487.66      532.30      6.22 o 
  -2   3   2       88.39       83.92      1.56 o 
  -1   3   2      455.46      481.01     12.63 o 
   0   3   2      811.97      916.36     23.48 o 
   1   3   2     1809.86     1773.54     45.06 o 
   2   3   2      305.42      297.94      5.03 o 
   3   3   2       77.18       70.29      0.96 o 
   4   3   2      646.54      703.15      6.04 o 
   5   3   2       57.29       53.60      0.79 o 
   6   3   2       29.41       25.63      0.72 o 
   7   3   2        0.15        0.11      0.36 o 
   8   3   2        0.39        0.54      0.43 o 
   9   3   2        2.75        4.45      0.78 o 
  10   3   2        1.64        3.01      0.75 o 
  -9   4   2        0.03       -0.69      0.69 o 
  -8   4   2        0.59        0.20      0.68 o 
  -7   4   2        0.03        0.21      1.38 o 
  -6   4   2        0.29        1.04      1.37 o 
  -5   4   2        2.90        5.40      0.57 o 
  -4   4   2      325.96      311.31      3.58 o 
  -3   4   2      132.29      136.12      1.72 o 
  -2   4   2      202.46      216.48      2.68 o 
  -1   4   2     2522.83     2794.20     31.66 o 
   0   4   2      165.70      165.33      3.33 o 
   2   4   2       36.88       65.82      1.96 o 
   3   4   2      494.54      491.04      4.52 o 
   4   4   2      374.93      370.88      3.32 o 
   5   4   2        1.19        1.68      0.20 o 
   6   4   2       98.61      105.79      1.55 o 
   7   4   2        3.69        3.05      0.48 o 
   8   4   2        1.96        2.66      0.63 o 
   9   4   2        2.02        1.71      0.66 o 
  10   4   2        0.02       -0.07      0.60 o 
  -8   5   2        0.04        0.21      0.70 o 
  -7   5   2        1.22        1.74      0.69 o 
  -6   5   2        0.20       -0.17      1.23 o 
  -5   5   2        2.98        1.70      0.37 o 
  -4   5   2        0.07       -0.22      0.22 o 
  -3   5   2        1.22        1.60      0.18 o 
  -2   5   2      121.93      129.44      1.40 o 
  -1   5   2      655.52      804.45      9.17 o 
   0   5   2        7.39        4.43      0.74 o 
   2   5   2      533.47      609.97     11.51 o 
   3   5   2      456.77      494.76      4.09 o 
   4   5   2       40.01       43.20      0.61 o 
   5   5   2       17.97       15.60      0.44 o 
   6   5   2       24.40       23.42      0.69 o 
   7   5   2        0.36        0.42      0.37 o 
   8   5   2       12.78       12.14      0.98 o 
   9   5   2        0.01        0.90      0.58 o 
  10   5   2        0.55        1.44      0.68 o 
  -8   6   2        0.20       -0.60      0.60 o 
  -7   6   2        0.06        0.40      0.73 o 
  -6   6   2        2.24        3.52      1.06 o 
  -5   6   2        1.04        0.54      0.38 o 
  -4   6   2        2.51        2.34      0.34 o 
  -3   6   2       64.78       62.03      0.88 o 
  -2   6   2       12.84       10.67      0.34 o 
  -1   6   2       92.30       89.14      1.14 o 
   0   6   2      312.23      359.20      3.40 o 
   1   6   2        5.47        6.94      0.30 o 
   2   6   2     1048.57     1081.76     10.42 o 
   3   6   2      759.21      817.88      6.63 o 
   4   6   2       40.58       46.00      0.65 o 
   5   6   2      296.23      277.16      2.66 o 
   6   6   2        0.74        0.05      0.33 o 
   7   6   2       17.56       18.83      1.03 o 
   8   6   2        1.22        0.70      0.53 o 
   9   6   2        1.77        1.36      0.93 o 
  10   6   2        0.68       -0.08      0.60 o 
  -8   7   2        0.02       -1.39      1.39 o 
  -7   7   2        0.03        0.38      0.64 o 
  -6   7   2        3.77        5.72      0.85 o 
  -5   7   2        1.85        1.36      0.56 o 
  -4   7   2        2.86        3.77      0.45 o 
  -3   7   2       16.54       17.08      0.69 o 
  -2   7   2       11.03       10.05      0.48 o 
  -1   7   2       69.00       77.44      0.97 o 
   0   7   2      274.50      291.30      2.67 o 
   1   7   2        0.13       -0.03      0.11 o 
   2   7   2      678.03      683.06      6.25 o 
   3   7   2      270.95      262.93      2.61 o 
   4   7   2      187.99      174.22      1.67 o 
   5   7   2        0.86        0.39      0.18 o 
   6   7   2       26.27       33.49      0.96 o 
   7   7   2       12.74       13.77      0.97 o 
   8   7   2        2.56        3.67      1.03 o 
   9   7   2        2.69        1.93      0.66 o 
  10   7   2        0.01       -0.43      0.58 o 
  -8   8   2        0.40        0.11      0.74 o 
  -7   8   2        0.59        0.08      0.63 o 
  -6   8   2        2.37        3.94      0.81 o 
  -5   8   2        0.21        0.52      0.42 o 
  -4   8   2        0.55        0.68      0.37 o 
  -3   8   2        4.94        7.15      0.45 o 
  -2   8   2        7.00        8.51      0.36 o 
  -1   8   2       11.77       13.52      0.39 o 
   0   8   2       87.37      102.05      1.20 o 
   1   8   2       25.11       22.25      0.66 o 
   2   8   2      717.04      736.63      6.78 o 
   3   8   2      421.50      447.67      4.01 o 
   4   8   2       79.39       81.69      0.96 o 
   5   8   2        0.75        0.50      0.19 o 
   6   8   2        8.01        7.51      0.49 o 
   7   8   2       15.89       15.86      2.06 o 
   8   8   2        5.20        4.53      0.88 o 
   9   8   2        0.36       -0.17      0.57 o 
  10   8   2        0.01       -0.50      0.74 o 
  -7   9   2        0.50        1.00      0.70 o 
  -6   9   2        0.18       -0.44      0.44 o 
  -5   9   2        1.73        2.38      0.54 o 
  -4   9   2        4.28        4.42      0.66 o 
  -3   9   2       27.71       28.13      1.00 o 
  -2   9   2       96.79       88.20      1.26 o 
  -1   9   2       28.40       32.24      0.58 o 
   0   9   2      166.02      167.27      1.83 o 
   1   9   2      152.58      163.88      1.78 o 
   2   9   2      252.29      261.92      2.83 o 
   3   9   2       26.23       29.39      0.59 o 
   4   9   2       15.14       17.89      0.44 o 
   5   9   2       11.04        8.37      0.41 o 
   6   9   2       51.14       51.47      1.56 o 
   7   9   2        0.16        0.89      0.52 o 
   8   9   2        0.03       -0.38      0.50 o 
   9   9   2        1.72        1.63      0.64 o 
  -7  10   2        0.01       -0.05      0.88 o 
  -6  10   2        0.02        0.52      0.51 o 
  -5  10   2        3.91        4.64      0.66 o 
  -4  10   2       11.35       13.48      0.91 o 
  -3  10   2        9.36        8.61      0.54 o 
  -2  10   2        2.39        6.88      0.47 o 
  -1  10   2       16.26       17.17      0.52 o 
   0  10   2       14.86       17.64      0.51 o 
   1  10   2      349.07      343.38      3.64 o 
   2  10   2      124.12      127.96      1.61 o 
   3  10   2       60.16       58.71      0.94 o 
   4  10   2        0.57        0.69      0.21 o 
   5  10   2        5.41        6.16      0.44 o 
   6  10   2        1.07        0.29      0.31 o 
   7  10   2        0.03        0.52      0.43 o 
   8  10   2       14.04       11.55      1.24 o 
   9  10   2        0.58        0.43      0.57 o 
  -7  11   2        0.00       -0.68      0.68 o 
  -6  11   2        0.03        0.22      0.66 o 
  -5  11   2        0.36       -0.44      0.44 o 
  -4  11   2        0.39       -0.06      0.41 o 
  -3  11   2        7.65        8.84      0.69 o 
  -2  11   2        9.55        8.78      0.54 o 
  -1  11   2       20.54       18.30      0.57 o 
   0  11   2       82.98       77.91      1.17 o 
   1  11   2       30.77       34.40      0.84 o 
   2  11   2       43.18       40.04      0.77 o 
   3  11   2       11.49       14.45      0.50 o 
   4  11   2        5.98        7.27      0.40 o 
   5  11   2        3.41        3.95      0.40 o 
   6  11   2        4.21        4.86      0.46 o 
   7  11   2       13.06       11.72      0.72 o 
   8  11   2        0.51        0.08      0.64 o 
   9  11   2        0.03        0.43      0.57 o 
  -6  12   2        0.11        0.33      0.69 o 
  -5  12   2        0.15        0.35      0.50 o 
  -4  12   2        1.90        1.88      0.77 o 
  -3  12   2        3.73        4.31      0.91 o 
  -2  12   2        0.33        0.23      0.29 o 
  -1  12   2        7.44        5.69      0.46 o 
   0  12   2       33.20       34.78      0.77 o 
   1  12   2      126.10      129.82      1.71 o 
   2  12   2       79.39       81.03      1.23 o 
   3  12   2        8.69        7.61      0.42 o 
   4  12   2        9.28        7.26      0.80 o 
   5  12   2        1.71        2.62      0.40 o 
   6  12   2        1.76        0.84      0.33 o 
   7  12   2        5.28        3.80      0.47 o 
   8  12   2        3.56        3.20      0.68 o 
   9  12   2        3.89        2.76      0.67 o 
  -6  13   2        0.35       -0.03      0.69 o 
  -5  13   2        0.24        0.10      0.63 o 
  -4  13   2        1.88        2.35      0.58 o 
  -3  13   2        0.24       -0.08      0.45 o 
  -2  13   2        2.19        1.85      0.40 o 
  -1  13   2        3.76        4.73      0.45 o 
   0  13   2       28.58       28.47      0.85 o 
   1  13   2       42.99       36.82      0.87 o 
   2  13   2        0.84        0.52      0.25 o 
   3  13   2       18.13       17.35      0.72 o 
   4  13   2       15.01       12.85      0.73 o 
   5  13   2        1.42        0.76      0.33 o 
   6  13   2        3.34        3.18      0.43 o 
   7  13   2        3.32        1.97      0.60 o 
   8  13   2        4.20        5.41      0.76 o 
   9  13   2        0.14        0.93      0.72 o 
  -5  14   2        0.11       -0.61      0.61 o 
  -4  14   2        0.01        0.16      0.72 o 
  -3  14   2        0.02        0.05      0.53 o 
  -2  14   2        0.04       -0.05      0.32 o 
  -1  14   2       10.20        8.93      0.59 o 
   0  14   2       19.93       19.87      1.06 o 
   1  14   2        2.01        3.02      0.59 o 
   2  14   2        2.24        2.76      0.39 o 
   3  14   2        4.00        4.16      0.47 o 
   4  14   2        4.33        4.65      0.75 o 
   5  14   2        0.37        0.11      0.32 o 
   6  14   2        6.84        6.63      0.54 o 
   7  14   2       12.72       12.31      0.78 o 
   8  14   2        1.77        2.28      0.62 o 
  -4  15   2        0.20        0.10      0.85 o 
  -3  15   2        1.42        1.98      0.68 o 
  -2  15   2        1.26        0.95      0.40 o 
  -1  15   2        0.67        0.88      0.37 o 
   0  15   2        2.07        1.95      0.40 o 
   1  15   2        0.61        0.39      0.34 o 
   2  15   2        0.34        1.17      0.39 o 
   3  15   2        1.52        2.20      0.74 o 
   4  15   2       23.11       20.98      1.12 o 
   5  15   2        0.16        0.23      0.35 o 
   6  15   2        4.95        4.33      0.51 o 
   7  15   2        1.58        1.35      0.54 o 
   8  15   2        0.04       -0.05      0.51 o 
  -4  16   2        0.16        0.20      0.64 o 
  -3  16   2        0.30        0.43      0.61 o 
  -2  16   2        0.24        0.34      0.51 o 
  -1  16   2        0.41        0.03      0.37 o 
   0  16   2        3.19        3.19      0.48 o 
   1  16   2        0.10       -0.36      0.36 o 
   2  16   2        1.41        1.15      0.42 o 
   3  16   2        5.12        4.92      0.65 o 
   4  16   2        0.00        0.11      0.37 o 
   5  16   2       12.39       10.55      0.84 o 
   6  16   2        5.74        4.93      0.58 o 
   7  16   2        3.33        2.60      0.51 o 
  -3  17   2        0.04       -0.52      0.52 o 
  -2  17   2        0.00        0.42      0.53 o 
  -1  17   2        3.79        3.01      0.75 o 
   0  17   2        0.30       -0.39      0.39 o 
   1  17   2        0.02       -0.39      0.39 o 
   2  17   2        3.55        3.33      0.52 o 
   3  17   2        2.30        1.50      0.44 o 
   4  17   2        1.76        1.01      0.64 o 
   5  17   2        0.49        0.40      0.42 o 
   6  17   2        2.97        3.08      0.52 o 
   7  17   2        0.28        0.07      0.65 o 
  -2  18   2        0.39       -0.38      0.47 o 
  -1  18   2        0.02        0.32      0.55 o 
   0  18   2        0.52        0.20      0.51 o 
   1  18   2        0.35       -0.23      0.47 o 
   2  18   2        0.47       -0.01      0.50 o 
   3  18   2        0.01       -0.05      0.44 o 
   4  18   2        0.35        0.18      0.48 o 
   5  18   2        1.23        0.67      0.63 o 
   6  18   2        1.33        1.06      0.66 o 
  -1  19   2        0.03       -1.21      1.77 o 
   0  19   2        0.52        1.29      0.91 o 
   1  19   2        0.76        1.02      0.89 o 
   2  19   2        1.28        0.78      0.82 o 
   3  19   2        0.16       -0.08      0.79 o 
   4  19   2        0.10       -0.78      0.78 o 
   5  19   2        2.28        1.75      0.71 o 
   1  20   2        0.01        0.07      0.86 o 
   2  20   2        0.01        0.25      0.86 o 
   3  20   2        0.69        0.04      0.90 o 
  -2 -19   3        1.25        1.36      0.70 o 
  -4 -18   3        0.51       -0.58      0.58 o 
  -3 -18   3        1.75        1.92      0.59 o 
  -2 -18   3        0.70        0.51      0.54 o 
  -1 -18   3        0.30        0.15      0.52 o 
   0 -18   3        0.08       -0.16      0.53 o 
   1 -18   3        0.80        0.83      0.75 o 
  -5 -17   3        0.50        0.38      0.62 o 
  -4 -17   3        6.00        5.68      0.64 o 
  -3 -17   3        1.81        1.39      0.52 o 
  -2 -17   3        3.18        3.05      0.53 o 
  -1 -17   3        0.12        0.45      0.44 o 
   0 -17   3        0.90        1.05      0.49 o 
   1 -17   3        0.02       -0.12      0.75 o 
   2 -17   3        0.50        0.03      0.55 o 
  -6 -16   3        3.55        1.54      0.83 o 
  -5 -16   3        0.01        0.19      0.58 o 
  -4 -16   3        0.06        0.15      0.43 o 
  -3 -16   3        1.27        1.48      0.47 o 
  -2 -16   3        0.83        1.02      0.36 o 
  -1 -16   3        0.02       -0.32      0.32 o 
   0 -16   3        0.01       -0.20      0.40 o 
   1 -16   3        3.37        3.90      0.60 o 
   2 -16   3        0.01        0.35      0.51 o 
   3 -16   3        0.24        0.25      0.57 o 
  -7 -15   3        0.83       -0.48      1.07 o 
  -6 -15   3        0.09       -0.50      0.66 o 
  -5 -15   3        2.54        2.80      0.52 o 
  -4 -15   3        8.98       10.37      0.72 o 
  -3 -15   3       11.45       12.05      0.63 o 
  -2 -15   3        2.46        3.75      0.42 o 
  -1 -15   3        0.37       -0.37      0.37 o 
   0 -15   3        1.12        1.44      0.37 o 
   1 -15   3        0.92        0.49      0.36 o 
   2 -15   3        1.66        2.13      0.51 o 
   3 -15   3        0.03        0.44      0.53 o 
   4 -15   3        0.06       -0.49      0.53 o 
  -7 -14   3        5.22        4.79      1.39 o 
  -6 -14   3        0.10       -0.23      0.43 o 
  -5 -14   3        3.88        4.89      0.57 o 
  -4 -14   3        2.27        1.85      0.42 o 
  -3 -14   3        0.71        0.82      0.32 o 
  -2 -14   3        0.67        0.86      0.32 o 
  -1 -14   3        1.56        0.96      0.41 o 
   0 -14   3        7.22        8.31      0.53 o 
   1 -14   3        0.01       -0.26      0.30 o 
   2 -14   3        1.73        1.29      0.53 o 
   3 -14   3        0.48       -0.15      0.41 o 
   4 -14   3        0.05        0.00      0.50 o 
   5 -14   3        0.04        0.10      0.90 o 
  -8 -13   3        0.60       -0.02      1.12 o 
  -7 -13   3        2.38        3.75      1.26 o 
  -6 -13   3        1.80        1.17      0.55 o 
  -5 -13   3        2.92        3.76      0.58 o 
  -4 -13   3        0.90        0.68      0.31 o 
  -3 -13   3        5.31        7.14      0.48 o 
  -2 -13   3        2.81        3.33      0.36 o 
  -1 -13   3        6.11        5.73      0.44 o 
   0 -13   3       16.00       15.89      0.65 o 
   1 -13   3        6.20        4.89      0.44 o 
   2 -13   3        5.88        6.87      0.51 o 
   3 -13   3        0.93        0.43      0.34 o 
   4 -13   3        0.45        0.57      0.50 o 
   5 -13   3        0.16        0.11      0.62 o 
  -8 -12   3       10.81       16.82      2.13 o 
  -7 -12   3        0.05        0.98      0.93 o 
  -6 -12   3        0.40        1.33      0.50 o 
  -5 -12   3        0.17        0.63      0.37 o 
  -4 -12   3       20.85       19.81      0.69 o 
  -3 -12   3       36.50       41.46      0.91 o 
  -2 -12   3        0.04       -0.28      0.31 o 
  -1 -12   3       50.50       53.73      1.08 o 
   0 -12   3        0.38        0.76      0.28 o 
   1 -12   3       21.95       24.81      0.74 o 
   2 -12   3        4.77        5.36      0.45 o 
   3 -12   3        0.10       -0.16      0.30 o 
   4 -12   3        0.09        0.39      0.35 o 
   5 -12   3        0.06        0.38      0.51 o 
   6 -12   3        0.59        0.47      0.86 o 
  -8 -11   3        0.54       -0.59      1.04 o 
  -7 -11   3        0.05        0.42      0.83 o 
  -6 -11   3        3.54        5.08      0.71 o 
  -5 -11   3        9.42        9.51      0.69 o 
  -4 -11   3       13.91       16.21      0.62 o 
  -3 -11   3        0.01       -0.08      0.22 o 
  -2 -11   3        7.09        8.53      0.46 o 
  -1 -11   3       81.02       83.75      1.34 o 
   0 -11   3       14.03       14.03      0.55 o 
   1 -11   3        7.99        7.52      0.46 o 
   2 -11   3        0.00       -0.25      0.25 o 
   3 -11   3        1.90        1.15      0.36 o 
   4 -11   3        0.92        0.59      0.31 o 
   5 -11   3        0.03        0.15      0.39 o 
   6 -11   3        1.92        2.16      0.94 o 
   7 -11   3        0.06        1.00      1.96 o 
  -8 -10   3        0.84        2.63      1.25 o 
  -7 -10   3        0.16       -0.56      0.56 o 
  -6 -10   3        0.76        0.77      0.49 o 
  -5 -10   3        3.48        4.44      0.52 o 
  -4 -10   3       12.35       13.96      0.77 o 
  -3 -10   3        5.72        5.87      0.38 o 
  -2 -10   3      212.12      212.36      2.65 o 
  -1 -10   3        0.91        1.03      0.24 o 
   0 -10   3       12.10       10.32      0.47 o 
   1 -10   3        0.22        0.12      0.23 o 
   2 -10   3        1.12        0.35      0.31 o 
   3 -10   3        2.95        2.49      0.52 o 
   4 -10   3        0.96        0.51      0.34 o 
   5 -10   3        8.95       10.70      0.79 o 
   6 -10   3        0.92       -0.10      0.70 o 
   7 -10   3        0.07        0.06      0.86 o 
  -9  -9   3        2.90        1.85      1.31 o 
  -8  -9   3        1.04       -0.21      0.93 o 
  -7  -9   3        3.64        5.74      0.94 o 
  -6  -9   3        0.00        0.00      0.43 o 
  -5  -9   3       11.09       13.54      0.75 o 
  -4  -9   3       27.76       32.10      0.83 o 
  -3  -9   3       13.11       12.94      0.50 o 
  -2  -9   3       74.72       76.16      1.17 o 
  -1  -9   3        0.15        0.12      0.18 o 
   0  -9   3        4.01        4.03      0.39 o 
   1  -9   3       15.29       13.92      0.56 o 
   2  -9   3       24.33       26.21      0.93 o 
   3  -9   3        9.22        7.91      0.38 o 
   4  -9   3        1.32        1.81      0.28 o 
   5  -9   3        7.80        6.51      0.60 o 
   6  -9   3        0.77        0.70      0.61 o 
   7  -9   3        0.02        0.36      0.81 o 
  -9  -8   3        0.17       -0.49      1.04 o 
  -8  -8   3        0.90        1.00      1.05 o 
  -7  -8   3        2.36        3.20      0.79 o 
  -6  -8   3        2.81        1.87      0.60 o 
  -5  -8   3       33.78       34.65      1.03 o 
  -4  -8   3        0.23        0.41      0.28 o 
  -3  -8   3      130.68      137.66      1.98 o 
  -2  -8   3       59.08       57.47      0.93 o 
  -1  -8   3       12.50       13.14      0.43 o 
   0  -8   3      163.59      165.65      3.18 o 
   1  -8   3        7.91        5.92      0.42 o 
   2  -8   3       12.08       14.58      0.58 o 
   3  -8   3       50.65       51.38      0.91 o 
   4  -8   3       63.60       61.90      1.09 o 
   5  -8   3        7.48        5.76      0.52 o 
   6  -8   3        0.95        1.23      0.36 o 
   7  -8   3        0.14       -0.41      0.41 o 
   8  -8   3        0.25        1.28      1.15 o 
  -9  -7   3        0.03       -0.51      1.06 o 
  -8  -7   3        1.18        1.75      1.10 o 
  -7  -7   3        4.73        5.98      0.92 o 
  -6  -7   3        8.92       10.15      0.96 o 
  -5  -7   3        3.78        6.03      0.79 o 
  -4  -7   3        6.68        7.22      0.43 o 
  -3  -7   3      306.86      293.35      3.72 o 
  -2  -7   3       14.73       13.26      0.40 o 
  -1  -7   3       51.70       54.04      0.84 o 
   0  -7   3       23.79       26.31      0.88 o 
   1  -7   3        5.12        5.29      0.41 o 
   2  -7   3       12.33       14.21      0.61 o 
   3  -7   3        1.24        1.38      0.25 o 
   4  -7   3      109.20      106.37      1.66 o 
   5  -7   3        0.01        0.21      0.25 o 
   6  -7   3        2.68        2.85      0.41 o 
   7  -7   3        0.05       -0.41      0.41 o 
   8  -7   3        0.41        0.54      0.52 o 
  -9  -6   3        0.13       -0.94      0.98 o 
  -8  -6   3        0.65       -0.61      0.89 o 
  -7  -6   3        2.12        1.95      1.33 o 
  -6  -6   3        6.86        8.21      0.86 o 
  -5  -6   3        9.30        8.86      0.65 o 
  -4  -6   3      227.64      221.72      2.95 o 
  -3  -6   3       83.42       74.84      1.43 o 
  -2  -6   3        0.11        1.05      0.20 o 
  -1  -6   3        5.83        6.55      0.35 o 
   0  -6   3        0.82        0.72      0.17 o 
   1  -6   3       49.71       42.88      0.84 o 
   2  -6   3       11.92        9.59      0.36 o 
   3  -6   3      537.94      550.80      5.53 o 
   4  -6   3      190.43      179.34      3.12 o 
   5  -6   3        2.40        2.63      0.29 o 
   6  -6   3        2.29        2.06      0.38 o 
   7  -6   3        0.00       -0.14      0.38 o 
   8  -6   3        0.28        0.43      0.70 o 
  -9  -5   3        0.74        0.18      1.08 o 
  -8  -5   3        1.35        1.30      1.13 o 
  -7  -5   3        0.05       -0.50      0.53 o 
  -6  -5   3        1.25        0.22      0.56 o 
  -5  -5   3        2.41        3.97      0.57 o 
  -4  -5   3      238.73      219.01      3.24 o 
  -3  -5   3        6.90        5.74      0.38 o 
  -2  -5   3      164.28      153.50      2.01 o 
  -1  -5   3       40.06       42.89      0.80 o 
   0  -5   3       13.10       11.36      0.88 o 
   1  -5   3        9.60       13.88      0.47 o 
   2  -5   3        0.35        0.07      0.10 o 
   3  -5   3      232.91      219.83      2.39 o 
   4  -5   3       87.88       88.82      1.22 o 
   5  -5   3       32.97       33.71      0.78 o 
   6  -5   3        2.25        2.90      0.35 o 
   7  -5   3        0.95        0.68      0.40 o 
   8  -5   3        0.00       -0.43      0.43 o 
   9  -5   3        0.57       -0.53      1.15 o 
  -9  -4   3        0.73        2.07      1.28 o 
  -8  -4   3        1.59        1.11      1.01 o 
  -7  -4   3        0.02       -0.39      0.93 o 
  -6  -4   3        0.43        0.67      0.48 o 
  -5  -4   3       20.07       19.21      0.99 o 
  -4  -4   3       21.73       21.49      0.79 o 
  -3  -4   3      241.75      244.51      2.80 o 
  -2  -4   3      227.37      260.73      3.16 o 
  -1  -4   3      133.76      159.66      2.55 o 
   0  -4   3        0.09        0.16      0.09 o 
   1  -4   3       25.33       35.43      1.53 o 
   2  -4   3      392.17      388.88      4.16 o 
   3  -4   3      161.98      160.63      1.90 o 
   4  -4   3       16.29       12.91      0.39 o 
   5  -4   3       13.38       14.39      0.58 o 
   6  -4   3        0.07        0.18      0.22 o 
   7  -4   3        0.01       -0.03      0.33 o 
   8  -4   3        0.01       -0.45      0.45 o 
   9  -4   3        0.04       -0.47      0.63 o 
  -9  -3   3        1.27        1.67      0.77 o 
  -8  -3   3        0.07        0.45      0.95 o 
  -7  -3   3        0.84        0.17      0.81 o 
  -6  -3   3        5.73        4.08      0.66 o 
  -5  -3   3      142.06      138.70      3.21 o 
  -4  -3   3      201.93      192.27      3.98 o 
  -3  -3   3      130.35      127.34      1.95 o 
  -2  -3   3      734.72      750.59     13.78 o 
   1  -3   3        4.49        2.63      0.55 o 
   2  -3   3     1604.46     1674.40     17.19 o 
   3  -3   3       36.80       43.20      0.61 o 
   4  -3   3       79.16       78.89      0.99 o 
   5  -3   3        7.48        8.12      0.36 o 
   6  -3   3        5.80        7.63      0.39 o 
   7  -3   3       15.83       20.27      0.81 o 
   8  -3   3        0.10        0.25      0.36 o 
   9  -3   3        1.66        1.22      0.76 o 
  -9  -2   3        0.65       -0.23      0.70 o 
  -8  -2   3        1.54        1.06      0.72 o 
  -7  -2   3        0.92        1.25      0.92 o 
  -6  -2   3       14.26       13.52      1.04 o 
  -5  -2   3       89.65       78.46      2.13 o 
  -4  -2   3      124.91      110.63      2.10 o 
  -3  -2   3        1.09        0.92      0.18 o 
  -2  -2   3       31.53       35.03      1.43 o 
   0  -2   3      935.34      971.77     25.27 o 
   2  -2   3     2898.84     3023.70     34.34 o 
   3  -2   3       24.58       21.17      0.38 o 
   4  -2   3        2.93        3.88      0.35 o 
   5  -2   3       11.78        9.65      0.38 o 
   6  -2   3        0.13        0.14      0.27 o 
   7  -2   3        0.54        1.04      0.33 o 
   8  -2   3        0.77        0.46      0.37 o 
   9  -2   3        1.62        1.35      0.70 o 
  -9  -1   3        0.18        0.48      0.74 o 
  -8  -1   3        1.29        2.00      0.73 o 
  -7  -1   3        0.00       -0.23      0.84 o 
  -6  -1   3       88.83       88.95      1.99 o 
  -5  -1   3       22.06       24.43      0.87 o 
  -4  -1   3       72.79       76.84      1.35 o 
  -3  -1   3      104.38      120.90      1.83 o 
  -2  -1   3        6.35        4.04      0.25 o 
  -1  -1   3      443.15      479.65      8.64 o 
   2  -1   3        0.05        1.10      0.13 o 
   3  -1   3       12.78       18.09      0.36 o 
   4  -1   3       85.86       79.63      1.06 o 
   5  -1   3       47.75       40.84      0.68 o 
   6  -1   3        0.09       -0.02      0.22 o 
   7  -1   3        0.53        0.67      0.32 o 
   8  -1   3        7.10        8.15      0.66 o 
   9  -1   3        0.00       -0.45      0.45 o 
  -9   0   3        0.37        1.77      1.03 o 
  -8   0   3        1.53        4.63      0.89 o 
  -7   0   3        3.09        2.08      0.63 o 
  -6   0   3        1.25        0.94      0.41 o 
  -5   0   3       31.02       31.76      1.48 o 
  -4   0   3        8.48        8.30      0.44 o 
  -3   0   3      173.30      171.00      2.47 o 
  -2   0   3      360.10      412.31      5.36 o 
   1   0   3     3474.81     3379.50     85.42 o 
   2   0   3      758.60      787.67      8.23 o 
   3   0   3       17.16       17.39      0.48 o 
   4   0   3       19.19       16.83      0.40 o 
   5   0   3       13.45       11.83      0.40 o 
   6   0   3       30.36       31.52      0.65 o 
   7   0   3        0.41        0.53      0.31 o 
   8   0   3        2.45        2.20      0.47 o 
   9   0   3        0.74        0.69      0.51 o 
  -9   1   3        0.35       -0.16      0.92 o 
  -8   1   3        0.00        0.09      0.63 o 
  -7   1   3        2.40        1.95      0.64 o 
  -6   1   3       17.03       17.25      1.50 o 
  -5   1   3       96.05       99.56      2.08 o 
  -4   1   3       25.78       30.41      0.77 o 
  -3   1   3        0.01        1.05      0.22 o 
  -2   1   3      445.59      447.76      5.82 o 
  -1   1   3        3.94        3.68      0.20 o 
   1   1   3     1109.82     1243.85     22.40 o 
   2   1   3       83.18       80.29      0.99 o 
   3   1   3      160.52      177.64      2.27 o 
   4   1   3       17.04       14.34      0.37 o 
   5   1   3       84.93       88.18      1.17 o 
   6   1   3       18.69       20.14      0.55 o 
   7   1   3       43.76       41.65      1.02 o 
   8   1   3        0.05        0.33      0.36 o 
   9   1   3        1.14        1.58      0.56 o 
  10   1   3        0.01        0.09      0.61 o 
  -9   2   3        0.06        0.83      0.89 o 
  -8   2   3        0.04        0.47      0.91 o 
  -7   2   3        0.67       -0.51      0.51 o 
  -6   2   3        0.15        0.50      0.50 o 
  -5   2   3       49.51       42.16      1.26 o 
  -4   2   3       29.65       35.26      0.87 o 
  -3   2   3       99.73      109.19      2.02 o 
  -2   2   3      134.97      166.02      2.72 o 
  -1   2   3        0.21       -0.03      0.10 o 
   0   2   3     2866.01     3047.87     55.00 o 
   1   2   3       94.77      146.70      2.84 o 
   2   2   3      101.98       90.07      1.21 o 
   3   2   3      392.59      421.29      4.51 o 
   4   2   3       85.66       85.97      1.18 o 
   5   2   3      191.36      187.00      2.11 o 
   6   2   3       78.04       82.26      1.37 o 
   7   2   3       29.36       29.85      0.95 o 
   8   2   3        1.28        0.73      0.39 o 
   9   2   3        0.00        0.29      0.46 o 
  10   2   3        0.09        0.49      0.63 o 
  -9   3   3        0.03       -0.08      0.72 o 
  -8   3   3        1.54        1.01      0.72 o 
  -7   3   3        0.81        0.13      0.77 o 
  -6   3   3        6.67       11.94      2.19 o 
  -5   3   3       57.45       68.43      1.43 o 
  -4   3   3      124.01      129.63      1.88 o 
  -3   3   3        5.73        6.70      0.35 o 
  -2   3   3      165.59      231.02      3.69 o 
  -1   3   3      119.21      116.27      1.95 o 
   0   3   3      147.81      154.90      2.45 o 
   1   3   3     3155.78     3173.12     47.31 o 
   2   3   3      231.45      239.91      3.14 o 
   3   3   3        0.05        1.19      0.14 o 
   4   3   3       55.36       54.59      0.74 o 
   5   3   3       71.94       72.37      0.97 o 
   6   3   3       69.31       70.93      1.28 o 
   7   3   3        0.04       -0.09      0.31 o 
   8   3   3        1.72        0.72      0.43 o 
   9   3   3        0.29        0.85      0.48 o 
  10   3   3        0.14       -0.24      0.60 o 
  -8   4   3        0.31        0.94      0.70 o 
  -7   4   3        1.46        1.63      0.69 o 
  -6   4   3        2.65        3.33      1.08 o 
  -5   4   3       31.12       32.87      1.36 o 
  -4   4   3        5.67        6.75      0.43 o 
  -3   4   3       41.21       36.68      0.62 o 
  -2   4   3       49.04       42.34      1.29 o 
  -1   4   3      651.03      729.47     10.77 o 
   0   4   3      720.19      764.46      8.76 o 
   1   4   3       13.93       14.54      0.57 o 
   2   4   3       51.29       72.04      0.94 o 
   3   4   3        0.38        1.29      0.26 o 
   4   4   3      176.10      152.94      1.63 o 
   5   4   3       38.25       36.28      0.60 o 
   6   4   3       11.78        8.52      0.49 o 
   7   4   3        1.66        0.64      0.50 o 
   8   4   3        3.35        2.71      0.53 o 
   9   4   3        0.44        0.85      0.60 o 
  10   4   3        0.04        0.45      1.07 o 
  -8   5   3        0.02       -0.39      0.88 o 
  -7   5   3        1.73        2.22      2.09 o 
  -6   5   3        4.98        5.24      0.67 o 
  -5   5   3       41.49       39.30      1.27 o 
  -4   5   3        2.34        1.34      0.32 o 
  -3   5   3        0.27        0.45      0.16 o 
  -2   5   3        0.06       -0.07      0.10 o 
  -1   5   3       63.09       51.92      0.98 o 
   0   5   3      653.22      710.84      8.19 o 
   1   5   3       81.52       87.52      1.38 o 
   2   5   3      133.24      159.12      2.03 o 
   3   5   3      387.63      457.85      4.54 o 
   4   5   3      127.73      128.28      1.34 o 
   5   5   3       12.60       11.40      0.38 o 
   6   5   3        0.86        0.12      0.25 o 
   7   5   3        0.28       -0.09      0.40 o 
   8   5   3        0.46        0.74      0.63 o 
   9   5   3        1.05        0.87      0.59 o 
  10   5   3        0.56        0.76      0.63 o 
  -8   6   3        0.10       -0.14      1.14 o 
  -7   6   3        0.32        1.00      0.67 o 
  -6   6   3        6.38        3.77      0.93 o 
  -5   6   3        1.49        1.32      0.67 o 
  -4   6   3        1.39        1.15      0.33 o 
  -3   6   3        1.72        0.28      0.22 o 
  -2   6   3      239.09      244.60      2.46 o 
  -1   6   3      346.13      388.57      3.95 o 
   0   6   3      425.20      456.64      4.97 o 
   1   6   3      419.96      439.68      5.86 o 
   2   6   3      234.33      300.67      3.65 o 
   3   6   3       65.59       67.54      0.75 o 
   4   6   3       41.57       43.11      0.63 o 
   5   6   3       82.20       83.72      1.10 o 
   6   6   3        8.27       10.88      0.51 o 
   7   6   3        0.20        0.55      0.40 o 
   8   6   3        4.87        3.68      0.56 o 
   9   6   3        0.59        1.04      0.60 o 
  10   6   3        0.08        0.05      1.06 o 
  -8   7   3        0.04        0.25      0.74 o 
  -7   7   3        0.61        0.10      0.69 o 
  -6   7   3        4.52        5.94      0.92 o 
  -5   7   3        0.00        0.28      0.50 o 
  -4   7   3       14.50       10.80      0.65 o 
  -3   7   3       59.71       52.86      0.90 o 
  -2   7   3       21.64       21.47      0.44 o 
  -1   7   3      362.30      363.99      3.50 o 
   0   7   3      423.68      443.08      4.17 o 
   1   7   3       65.61       78.73      0.94 o 
   2   7   3       39.28       45.46      0.65 o 
   3   7   3      143.76      138.58      1.41 o 
   4   7   3      103.37      100.33      1.08 o 
   5   7   3        2.81        2.84      0.27 o 
   6   7   3       60.38       61.60      1.21 o 
   7   7   3       20.17       21.72      0.82 o 
   8   7   3        5.54        4.37      0.73 o 
   9   7   3        0.03        0.31      0.58 o 
  10   7   3        0.04       -0.55      0.55 o 
  -8   8   3        0.14       -0.44      0.71 o 
  -7   8   3        1.20        1.40      0.81 o 
  -6   8   3        0.18        0.34      0.61 o 
  -5   8   3        0.59        0.48      1.44 o 
  -4   8   3       15.06       11.74      0.80 o 
  -3   8   3        4.61        4.66      0.39 o 
  -2   8   3       42.84       41.06      0.75 o 
  -1   8   3      230.11      242.21      2.48 o 
   0   8   3       24.43       24.66      0.49 o 
   1   8   3       25.65       32.14      0.58 o 
   2   8   3       30.27       35.91      0.62 o 
   3   8   3       38.47       40.17      0.64 o 
   4   8   3        0.29        0.32      0.15 o 
   5   8   3        5.02        6.25      0.36 o 
   6   8   3        6.25        7.69      0.50 o 
   7   8   3        0.52        1.33      0.40 o 
   8   8   3        0.24        0.42      0.65 o 
   9   8   3        0.46        0.53      0.57 o 
  10   8   3        0.25        0.15      1.08 o 
  -7   9   3        1.10        1.84      1.82 o 
  -6   9   3        1.19        2.99      0.79 o 
  -5   9   3        0.08        0.23      1.17 o 
  -4   9   3        4.94        2.80      0.58 o 
  -3   9   3        7.16        4.63      0.46 o 
  -2   9   3       31.70       32.77      0.77 o 
  -1   9   3        2.20        2.08      0.30 o 
   0   9   3       37.72       34.49      0.62 o 
   1   9   3       30.38       37.07      0.67 o 
   2   9   3       71.96       73.46      1.09 o 
   3   9   3        0.17        1.02      0.18 o 
   4   9   3        4.44        5.80      0.33 o 
   5   9   3       31.05       28.37      0.71 o 
   6   9   3       13.62       14.74      0.73 o 
   7   9   3       62.29       63.20      1.45 o 
   8   9   3        0.02        0.77      1.12 o 
   9   9   3        0.73        0.33      0.59 o 
  -7  10   3        0.01       -0.34      0.67 o 
  -6  10   3        0.11        0.34      0.62 o 
  -5  10   3        1.88        0.98      0.62 o 
  -4  10   3        0.15        0.63      0.41 o 
  -3  10   3        1.45        1.19      0.36 o 
  -2  10   3       12.71       13.35      0.74 o 
  -1  10   3       66.95       68.35      1.09 o 
   0  10   3        3.32        3.87      0.28 o 
   1  10   3       12.23       18.73      0.48 o 
   2  10   3        0.68        0.52      0.19 o 
   3  10   3        0.26        0.30      0.18 o 
   4  10   3        9.47        9.59      0.46 o 
   5  10   3       44.89       43.25      0.91 o 
   6  10   3       34.40       40.69      1.10 o 
   7  10   3        2.24        1.65      0.41 o 
   8  10   3        5.00        2.03      0.63 o 
   9  10   3        0.42        1.11      0.63 o 
  -6  11   3        0.10       -0.63      0.63 o 
  -5  11   3        0.96       -0.18      1.32 o 
  -4  11   3        0.08       -0.26      0.42 o 
  -3  11   3        0.77        0.43      0.41 o 
  -2  11   3       14.75       14.61      0.68 o 
  -1  11   3        1.23        2.30      0.34 o 
   0  11   3       15.03       15.81      0.63 o 
   1  11   3        4.08        3.09      0.29 o 
   2  11   3       35.91       36.46      0.74 o 
   3  11   3       20.53       20.33      1.01 o 
   4  11   3       48.37       41.76      0.95 o 
   5  11   3       34.94       35.74      1.58 o 
   6  11   3       24.25       24.57      0.87 o 
   7  11   3        0.48        0.63      0.38 o 
   8  11   3        0.03        1.02      0.57 o 
   9  11   3        1.04        0.73      0.98 o 
  -6  12   3        0.92        1.64      0.77 o 
  -5  12   3        0.20        0.32      0.63 o 
  -4  12   3        0.30       -0.19      0.42 o 
  -3  12   3        1.19        1.27      0.51 o 
  -2  12   3        3.52        4.07      0.48 o 
  -1  12   3        0.99        0.41      0.29 o 
   0  12   3        6.58        6.45      0.46 o 
   1  12   3        0.48        1.31      0.33 o 
   2  12   3       45.59       46.33      1.09 o 
   3  12   3       10.89       10.33      0.64 o 
   4  12   3       39.97       38.26      0.95 o 
   5  12   3       23.35       23.28      0.92 o 
   6  12   3        2.40        1.81      0.41 o 
   7  12   3        0.02        0.04      0.37 o 
   8  12   3        2.24        1.39      0.62 o 
   9  12   3        0.05       -0.40      0.57 o 
  -6  13   3        0.07       -0.28      0.69 o 
  -5  13   3        0.04        0.51      0.67 o 
  -4  13   3        0.01        0.56      0.52 o 
  -3  13   3        1.79        1.17      0.50 o 
  -2  13   3        6.58        6.35      0.57 o 
  -1  13   3        0.60        1.31      0.34 o 
   0  13   3        0.00        0.28      0.29 o 
   1  13   3        1.78        2.11      0.37 o 
   2  13   3        1.90        2.11      0.41 o 
   3  13   3       84.79       86.47      2.65 o 
   4  13   3       46.23       46.84      1.24 o 
   5  13   3       42.92       54.67      1.22 o 
   6  13   3        0.64        0.28      0.35 o 
   7  13   3        0.16       -0.31      0.38 o 
   8  13   3        0.66        0.78      0.61 o 
   9  13   3        0.02       -0.48      0.56 o 
  -5  14   3        0.01        0.37      1.29 o 
  -4  14   3        0.05        0.28      0.62 o 
  -3  14   3        3.62        4.03      0.62 o 
  -2  14   3        1.53        2.87      0.47 o 
  -1  14   3        0.29        0.12      0.36 o 
   0  14   3        0.09        0.09      0.38 o 
   1  14   3        1.64        1.36      0.50 o 
   2  14   3        0.00       -0.14      0.31 o 
   3  14   3        2.03        1.37      0.38 o 
   4  14   3        9.11       10.66      0.73 o 
   5  14   3        1.72        1.67      0.39 o 
   6  14   3        1.06        0.93      0.50 o 
   7  14   3        1.28        0.79      0.50 o 
   8  14   3        0.18        0.30      1.20 o 
  -4  15   3        0.12       -0.35      0.61 o 
  -3  15   3        0.03       -0.31      0.90 o 
  -2  15   3        1.40        1.26      0.46 o 
  -1  15   3        0.12        0.15      0.37 o 
   0  15   3        0.29        0.30      0.34 o 
   1  15   3        1.07        0.38      0.35 o 
   2  15   3        1.55        1.31      0.39 o 
   3  15   3       24.23       23.94      1.08 o 
   4  15   3       21.16       21.90      0.96 o 
   5  15   3        0.02       -0.32      0.32 o 
   6  15   3        2.44        2.55      0.48 o 
   7  15   3        0.02       -0.13      0.50 o 
   8  15   3        0.01        0.16      0.80 o 
  -4  16   3        0.23        0.72      0.68 o 
  -3  16   3        0.02        0.32      0.63 o 
  -2  16   3        1.41        2.42      0.62 o 
  -1  16   3        0.06        0.05      0.51 o 
   0  16   3        1.81        1.62      0.51 o 
   1  16   3        1.25        0.98      0.42 o 
   2  16   3        5.00        5.58      0.58 o 
   3  16   3        8.18        8.50      0.67 o 
   4  16   3        2.34        3.31      0.51 o 
   5  16   3        3.18        3.42      0.54 o 
   6  16   3        0.01       -0.43      0.43 o 
   7  16   3        0.00        0.55      0.51 o 
  -3  17   3        0.02        0.57      0.64 o 
  -2  17   3        0.52       -0.08      0.52 o 
  -1  17   3        1.72        1.54      0.67 o 
   0  17   3        0.19        0.64      0.50 o 
   1  17   3        0.80        0.97      0.45 o 
   2  17   3        5.02        3.65      0.56 o 
   3  17   3        3.97        4.50      0.57 o 
   4  17   3        0.48        0.24      0.42 o 
   5  17   3        1.14        1.67      0.54 o 
   6  17   3        0.20        0.32      0.47 o 
   7  17   3        0.28       -0.01      0.49 o 
  -2  18   3        0.02        1.35      0.81 o 
  -1  18   3        1.15        1.08      0.66 o 
   0  18   3        1.46        0.89      0.77 o 
   1  18   3        0.13        0.01      0.57 o 
   2  18   3        0.30       -0.39      0.47 o 
   3  18   3        0.80       -0.02      0.55 o 
   4  18   3        2.50        2.45      0.69 o 
   5  18   3        0.96        0.16      0.48 o 
   6  18   3        0.91        0.73      0.52 o 
  -1  19   3        0.15        0.04      0.58 o 
   0  19   3        0.12        0.13      0.62 o 
   1  19   3        0.36        0.44      0.59 o 
   2  19   3        1.93        1.76      1.18 o 
   3  19   3        0.81        1.25      0.62 o 
   4  19   3        1.52        1.27      1.05 o 
   5  19   3        0.01        0.25      0.48 o 
   1  20   3        0.44        0.00      0.57 o 
   2  20   3        0.15        0.32      0.74 o 
   3  20   3        0.73        0.32      1.16 o 
  -3 -18   4        0.06        0.14      0.47 o 
  -2 -18   4        0.00       -0.17      0.45 o 
  -1 -18   4        0.07       -0.45      0.45 o 
   0 -18   4        0.02       -0.45      0.45 o 
   1 -18   4        0.06       -0.02      0.80 o 
  -5 -17   4        0.00       -0.20      0.59 o 
  -4 -17   4        0.00        0.25      0.46 o 
  -3 -17   4        0.16        0.76      0.47 o 
  -2 -17   4        0.01       -0.42      0.42 o 
  -1 -17   4        0.15       -0.06      0.43 o 
   0 -17   4        0.06       -0.40      0.40 o 
   1 -17   4        1.20        1.29      0.51 o 
   2 -17   4        0.17        0.15      0.57 o 
  -6 -16   4        2.58        3.65      0.94 o 
  -5 -16   4        0.43        0.16      0.47 o 
  -4 -16   4        0.29        0.06      0.44 o 
  -3 -16   4        0.18        0.51      0.43 o 
  -2 -16   4        0.30        0.23      0.40 o 
  -1 -16   4        0.17        0.13      0.30 o 
   0 -16   4        1.35        1.18      0.47 o 
   1 -16   4        2.62        2.96      0.54 o 
   2 -16   4        0.21        0.73      0.48 o 
   3 -16   4        0.00       -0.14      0.53 o 
  -6 -15   4        2.40        1.06      0.54 o 
  -5 -15   4        0.57       -0.02      0.46 o 
  -4 -15   4        1.22        1.00      0.45 o 
  -3 -15   4        1.59        1.40      0.43 o 
  -2 -15   4        0.00       -0.06      0.28 o 
  -1 -15   4        0.30        0.73      0.31 o 
   0 -15   4        2.98        2.53      0.39 o 
   1 -15   4        0.62        0.85      0.35 o 
   2 -15   4        0.06        0.48      0.43 o 
   3 -15   4        0.28        0.11      0.45 o 
   4 -15   4        0.03       -0.39      0.54 o 
  -7 -14   4        6.00        4.63      1.01 o 
  -6 -14   4        0.02       -0.38      0.45 o 
  -5 -14   4        0.02        0.19      0.44 o 
  -4 -14   4        1.29        1.61      0.63 o 
  -3 -14   4        0.41        0.58      0.38 o 
  -2 -14   4        2.58        1.76      0.38 o 
  -1 -14   4        0.71        0.38      0.29 o 
   0 -14   4       15.82       16.60      0.67 o 
   1 -14   4        0.00       -0.35      0.35 o 
   2 -14   4        0.22        0.39      0.33 o 
   3 -14   4        0.00        0.49      0.43 o 
   4 -14   4        0.00        0.23      0.52 o 
   5 -14   4        0.01       -0.11      0.64 o 
  -7 -13   4        0.59        0.05      1.00 o 
  -6 -13   4        0.67        0.30      0.46 o 
  -5 -13   4        4.88        4.78      0.59 o 
  -4 -13   4        2.93        2.36      0.44 o 
  -3 -13   4        0.25       -0.19      0.33 o 
  -2 -13   4        1.13        1.05      0.30 o 
  -1 -13   4       14.17       14.07      0.59 o 
   0 -13   4        9.28        8.94      0.51 o 
   1 -13   4        0.81        0.34      0.29 o 
   2 -13   4        2.81        2.69      0.38 o 
   3 -13   4        2.69        2.05      0.39 o 
   4 -13   4        0.29        0.51      0.44 o 
   5 -13   4        0.24        0.61      0.56 o 
  -8 -12   4        2.95        2.79      1.31 o 
  -7 -12   4        0.28        1.20      1.21 o 
  -6 -12   4        1.27        1.17      0.54 o 
  -5 -12   4        1.89        0.89      0.44 o 
  -4 -12   4        0.04        0.28      0.33 o 
  -3 -12   4        0.28       -0.19      0.24 o 
  -2 -12   4        1.08        0.42      0.30 o 
  -1 -12   4       61.45       57.91      1.09 o 
   0 -12   4        0.25        0.39      0.25 o 
   1 -12   4        2.34        2.92      0.36 o 
   2 -12   4       11.69       12.42      0.69 o 
   3 -12   4        0.09        0.04      0.29 o 
   4 -12   4        0.52        0.99      0.37 o 
   5 -12   4        0.03       -0.46      0.46 o 
   6 -12   4        3.56        4.53      1.33 o 
  -8 -11   4        1.66        1.52      1.20 o 
  -7 -11   4        2.25        1.88      0.72 o 
  -6 -11   4        0.27        0.20      0.48 o 
  -5 -11   4       12.03       10.84      0.72 o 
  -4 -11   4        7.14        6.98      0.53 o 
  -3 -11   4        0.00       -0.26      0.26 o 
  -2 -11   4       34.36       29.65      0.72 o 
  -1 -11   4       31.47       38.25      1.09 o 
   0 -11   4        4.11        5.69      0.38 o 
   1 -11   4       22.35       24.70      0.81 o 
   2 -11   4        6.27        5.57      0.42 o 
   3 -11   4        0.00       -0.28      0.28 o 
   4 -11   4        0.30        0.56      0.35 o 
   5 -11   4        0.56        0.03      0.56 o 
   6 -11   4        0.89        1.24      0.67 o 
  -8 -10   4        0.08       -0.24      1.00 o 
  -7 -10   4        0.55        0.64      0.85 o 
  -6 -10   4        5.55        5.13      0.70 o 
  -5 -10   4        2.96        3.30      0.49 o 
  -4 -10   4        0.00        0.15      0.28 o 
  -3 -10   4        7.83        7.79      0.49 o 
  -2 -10   4       35.67       39.08      1.15 o 
  -1 -10   4        2.67        2.79      0.28 o 
   0 -10   4        0.30       -0.04      0.20 o 
   1 -10   4        2.13        2.72      0.31 o 
   2 -10   4        0.01       -0.05      0.24 o 
   3 -10   4        2.42        2.25      0.35 o 
   4 -10   4        1.44        1.59      0.42 o 
   5 -10   4        7.25        6.59      0.58 o 
   6 -10   4        0.18       -0.17      0.56 o 
   7 -10   4        0.00        0.03      0.79 o 
  -8  -9   4        0.15        0.28      0.91 o 
  -7  -9   4        0.82        1.13      0.70 o 
  -6  -9   4       24.64       25.93      1.53 o 
  -5  -9   4        7.78        6.11      0.56 o 
  -4  -9   4       30.47       26.54      1.04 o 
  -3  -9   4        1.24        0.94      0.27 o 
  -2  -9   4      202.10      192.91      2.39 o 
  -1  -9   4       68.79       63.62      1.02 o 
   0  -9   4       56.13       64.77      1.05 o 
   1  -9   4      155.07      155.71      3.34 o 
   2  -9   4        9.85        8.07      0.47 o 
   3  -9   4       13.23       14.58      0.65 o 
   4  -9   4        6.85        8.44      0.56 o 
   5  -9   4        6.34        6.29      0.55 o 
   6  -9   4        0.05       -0.22      0.55 o 
   7  -9   4        0.44        0.41      0.80 o 
  -9  -8   4        0.47        0.94      1.27 o 
  -8  -8   4        0.00       -0.35      0.91 o 
  -7  -8   4        4.57        3.72      0.82 o 
  -6  -8   4        2.99        2.03      0.62 o 
  -5  -8   4        9.40        8.65      0.70 o 
  -4  -8   4        5.88        6.56      0.45 o 
  -3  -8   4      199.75      199.82      2.72 o 
  -2  -8   4       49.80       54.65      0.92 o 
  -1  -8   4       10.16       12.05      0.44 o 
   0  -8   4      136.82      144.09      2.21 o 
   1  -8   4        0.18       -0.04      0.22 o 
   2  -8   4      120.30      119.75      1.81 o 
   3  -8   4       13.73       14.56      0.60 o 
   4  -8   4       26.97       30.14      0.87 o 
   5  -8   4        5.43        5.43      0.50 o 
   6  -8   4        0.03        0.30      0.43 o 
   7  -8   4        0.04       -0.90      0.90 o 
   8  -8   4        0.02        0.70      0.86 o 
  -9  -7   4        0.12       -0.97      1.01 o 
  -8  -7   4        0.04       -0.15      0.92 o 
  -7  -7   4       11.84       11.98      1.17 o 
  -6  -7   4        3.98        5.07      1.30 o 
  -5  -7   4       11.21        9.88      0.96 o 
  -4  -7   4        3.20        2.89      0.37 o 
  -3  -7   4      179.33      184.85      2.51 o 
  -2  -7   4      113.02      109.98      2.15 o 
  -1  -7   4      187.72      192.30      2.82 o 
   1  -7   4       12.98       12.07      0.67 o 
   2  -7   4       48.15       45.11      0.89 o 
   3  -7   4        9.08        9.86      0.51 o 
   4  -7   4       14.20       13.63      0.62 o 
   5  -7   4        1.65        1.19      0.26 o 
   6  -7   4        0.21       -0.24      0.32 o 
   7  -7   4        0.25       -0.44      0.68 o 
   8  -7   4        0.02       -0.42      1.34 o 
  -9  -6   4        0.01       -0.92      0.92 o 
  -8  -6   4        0.84        1.21      1.09 o 
  -7  -6   4       11.58       13.21      1.63 o 
  -6  -6   4       29.32       29.24      1.78 o 
  -5  -6   4       24.48       23.85      0.95 o 
  -4  -6   4       30.42       31.39      1.58 o 
  -3  -6   4       45.02       44.98      0.87 o 
  -1  -6   4      172.85      177.06      2.06 o 
   0  -6   4       67.53       55.64      1.66 o 
   1  -6   4        0.16        0.01      0.10 o 
   2  -6   4       47.39       41.03      0.74 o 
   3  -6   4      150.34      153.65      2.01 o 
   4  -6   4        1.16        1.41      0.29 o 
   5  -6   4        2.07        2.17      0.26 o 
   6  -6   4        1.28        0.80      0.27 o 
   7  -6   4        0.64        0.78      0.36 o 
   8  -6   4        0.00       -0.30      0.75 o 
  -9  -5   4        0.02        1.76      1.24 o 
  -8  -5   4       13.99       19.72      2.19 o 
  -7  -5   4        3.41        2.31      0.67 o 
  -6  -5   4        2.76        2.12      0.60 o 
  -5  -5   4        0.04        0.52      0.39 o 
  -4  -5   4      199.67      209.32      3.62 o 
  -3  -5   4      450.20      440.36      8.66 o 
  -2  -5   4      261.55      264.60      4.29 o 
  -1  -5   4      467.79      481.50     14.00 o 
   0  -5   4        0.69        1.26      0.16 o 
   1  -5   4      130.99      135.66      3.33 o 
   2  -5   4       49.57       53.04      1.06 o 
   3  -5   4        8.07       11.55      0.50 o 
   4  -5   4        0.60        0.75      0.20 o 
   5  -5   4        4.29        2.89      0.27 o 
   6  -5   4        1.37        1.89      0.29 o 
   7  -5   4        0.85        1.29      0.42 o 
   8  -5   4        0.00       -0.20      0.58 o 
   9  -5   4        0.00       -0.23      0.88 o 
  -9  -4   4        0.19        0.78      1.14 o 
  -8  -4   4        1.70        1.99      1.21 o 
  -7  -4   4        0.97        0.80      0.74 o 
  -6  -4   4       10.70       13.23      1.04 o 
  -5  -4   4        0.67       -0.32      0.32 o 
  -4  -4   4       31.44       33.31      1.01 o 
  -3  -4   4        1.82        1.56      0.24 o 
  -2  -4   4       42.04       41.19      0.80 o 
  -1  -4   4       46.29       51.92      1.53 o 
   0  -4   4       99.48      130.79      2.97 o 
   1  -4   4       92.81      104.15      1.15 o 
   2  -4   4      107.66      110.68      1.29 o 
   3  -4   4       84.71       75.58      1.23 o 
   4  -4   4      108.73      101.72      1.30 o 
   5  -4   4       24.17       24.44      0.58 o 
   6  -4   4        5.40        4.42      0.35 o 
   7  -4   4        1.69        1.29      0.38 o 
   8  -4   4        0.12       -0.25      0.87 o 
   9  -4   4        1.27        1.93      0.97 o 
  -9  -3   4        2.95        2.70      1.34 o 
  -8  -3   4        0.01        1.13      1.04 o 
  -7  -3   4        3.79        5.30      0.82 o 
  -6  -3   4        2.71        6.34      0.78 o 
  -5  -3   4       67.14       66.20      2.80 o 
  -4  -3   4       53.14       51.64      1.50 o 
  -3  -3   4      172.69      148.05      2.63 o 
  -2  -3   4     1787.70     1848.71     26.58 o 
  -1  -3   4        8.10        6.40      0.27 o 
   0  -3   4       92.77       81.62      1.46 o 
   1  -3   4       75.92       83.74      1.28 o 
   2  -3   4      226.58      229.88      2.60 o 
   3  -3   4      101.46       97.84      1.16 o 
   4  -3   4       79.93       77.53      1.05 o 
   5  -3   4       73.11       72.86      1.08 o 
   6  -3   4        1.20        1.57      0.29 o 
   7  -3   4        1.33        1.96      0.40 o 
   8  -3   4        0.38       -0.28      0.36 o 
   9  -3   4        1.16        0.76      0.55 o 
  -9  -2   4        1.54        2.32      1.33 o 
  -8  -2   4        2.63        6.18      1.45 o 
  -7  -2   4        4.02        5.12      0.83 o 
  -6  -2   4        0.50       -0.18      0.44 o 
  -5  -2   4        8.83        8.83      0.77 o 
  -4  -2   4       84.47       72.75      1.89 o 
  -3  -2   4      130.41      116.60      3.26 o 
  -2  -2   4        0.67        0.01      0.08 o 
  -1  -2   4      122.79      160.18      3.15 o 
   0  -2   4        2.67        3.44      0.44 o 
   1  -2   4      257.46      248.08      4.73 o 
   2  -2   4        1.50        0.19      0.11 o 
   3  -2   4       10.37        5.46      0.24 o 
   4  -2   4       61.48       55.28      0.82 o 
   5  -2   4       23.45       21.79      0.54 o 
   6  -2   4        4.49        4.15      0.34 o 
   7  -2   4        1.78        1.84      0.34 o 
   8  -2   4        0.09        0.16      0.35 o 
   9  -2   4        0.03       -0.45      0.45 o 
  -9  -1   4        0.01       -0.10      1.10 o 
  -8  -1   4        1.03        0.83      1.07 o 
  -7  -1   4        0.42       -0.26      0.79 o 
  -6  -1   4        1.25        0.99      0.51 o 
  -5  -1   4        5.33        5.43      1.34 o 
  -4  -1   4       98.81      109.60      4.57 o 
  -3  -1   4      258.67      240.57      3.85 o 
  -2  -1   4       24.39       13.25      1.08 o 
   0  -1   4        9.19       12.44      0.73 o 
   2  -1   4       37.15       58.40      2.87 o 
   3  -1   4      180.68      178.40      1.77 o 
   4  -1   4      134.53      134.20      1.56 o 
   5  -1   4       42.97       44.39      0.71 o 
   6  -1   4       47.65       46.97      0.84 o 
   7  -1   4        0.03        0.05      0.27 o 
   8  -1   4        2.00        2.85      0.43 o 
   9  -1   4        0.64       -0.45      0.64 o 
  -9   0   4        0.03        0.70      0.75 o 
  -8   0   4        0.14       -0.88      0.88 o 
  -7   0   4       16.99       16.67      1.92 o 
  -6   0   4       12.16       13.27      1.04 o 
  -5   0   4       19.78       20.79      1.07 o 
  -4   0   4       12.70       13.77      0.80 o 
  -3   0   4      222.07      216.60      3.04 o 
  -2   0   4      174.89      179.68      2.46 o 
   1   0   4      119.02      111.38      2.21 o 
   2   0   4     1201.53     1226.76     15.71 o 
   3   0   4      119.07      117.21      1.16 o 
   4   0   4       18.02       16.69      0.39 o 
   5   0   4       95.59       89.43      1.14 o 
   6   0   4        0.40        0.88      0.31 o 
   7   0   4        0.11        0.36      0.29 o 
   8   0   4        0.13       -0.30      0.33 o 
   9   0   4        0.88        0.62      0.85 o 
  -9   1   4        0.06        0.18      0.73 o 
  -8   1   4        0.01       -0.60      0.60 o 
  -7   1   4        0.85        0.31      0.88 o 
  -6   1   4       14.33       13.57      1.10 o 
  -5   1   4       19.22       20.39      1.08 o 
  -4   1   4      182.63      185.20      3.14 o 
  -3   1   4      109.95      118.03      1.83 o 
  -2   1   4       61.13       56.47      0.95 o 
  -1   1   4        4.62        1.49      0.22 o 
   0   1   4        0.06       -0.03      0.10 o 
   1   1   4      389.22      397.06     10.74 o 
   2   1   4      500.85      538.84      7.04 o 
   3   1   4      917.26      964.16      9.28 o 
   4   1   4       39.92       49.15      0.68 o 
   5   1   4        9.41       10.58      0.41 o 
   6   1   4        0.14        0.22      0.21 o 
   7   1   4       12.15       13.52      0.65 o 
   8   1   4        1.50        0.98      0.36 o 
   9   1   4        2.33        3.74      0.70 o 
  10   1   4        0.81        0.51      0.64 o 
  -9   2   4        0.01       -0.19      0.74 o 
  -8   2   4        0.02       -0.15      0.67 o 
  -7   2   4        0.05        0.24      0.80 o 
  -6   2   4        0.09        0.22      0.55 o 
  -5   2   4       35.22       32.24      1.40 o 
  -4   2   4      128.51      116.56      3.08 o 
  -3   2   4       64.84       69.73      1.45 o 
  -2   2   4        2.51        4.66      0.27 o 
  -1   2   4      279.79      272.73      4.18 o 
   0   2   4      242.06      202.63     26.33 o 
   1   2   4     1676.39     1834.98     27.27 o 
   2   2   4      497.13      488.20      7.70 o 
   3   2   4      819.52      884.58      8.54 o 
   4   2   4       39.84       44.41      0.76 o 
   5   2   4        0.52        0.05      0.18 o 
   6   2   4       21.99       23.84      0.59 o 
   7   2   4       22.14       19.36      0.66 o 
   8   2   4        0.14        1.02      0.38 o 
   9   2   4        0.05       -0.45      0.45 o 
  10   2   4        0.01        0.77      0.64 o 
  -9   3   4        0.00        0.11      0.76 o 
  -8   3   4        0.56        0.88      0.90 o 
  -7   3   4        0.80        2.26      0.95 o 
  -6   3   4       31.07       26.67      2.18 o 
  -5   3   4       98.99       95.53      2.04 o 
  -4   3   4        1.09        3.54      0.38 o 
  -3   3   4      130.17      141.98      1.92 o 
  -2   3   4       38.69       39.56      0.70 o 
  -1   3   4       29.86       37.24      0.74 o 
   0   3   4      580.05      627.06      7.99 o 
   1   3   4      129.94      140.01      1.93 o 
   2   3   4      282.71      241.80      2.62 o 
   3   3   4        5.15        3.51      0.20 o 
   4   3   4       21.73       25.35      0.50 o 
   5   3   4       19.92       22.12      0.58 o 
   6   3   4       22.57       22.97      0.57 o 
   7   3   4        3.38        3.14      0.37 o 
   8   3   4        3.74        2.64      0.59 o 
   9   3   4        0.14        0.13      0.46 o 
  10   3   4        2.26        3.77      0.78 o 
  -8   4   4        2.60        3.55      1.16 o 
  -7   4   4        0.00        1.13      0.62 o 
  -6   4   4        7.08        4.81      0.79 o 
  -5   4   4       11.18       10.17      0.63 o 
  -4   4   4        9.49       12.09      0.60 o 
  -3   4   4        9.37        6.70      0.37 o 
  -2   4   4        0.31        3.46      0.42 o 
  -1   4   4       58.26       77.21      1.45 o 
   0   4   4      219.97      252.73      3.06 o 
   1   4   4      410.71      382.74      5.01 o 
   2   4   4     1824.79     1897.29     27.79 o 
   3   4   4      164.78      183.63      2.14 o 
   4   4   4        1.31        1.40      0.17 o 
   5   4   4       72.31       74.53      0.99 o 
   6   4   4        2.75        2.65      0.28 o 
   7   4   4        1.90        1.07      0.33 o 
   8   4   4        0.31        0.54      0.42 o 
   9   4   4        5.54        4.78      1.11 o 
  10   4   4        0.49        0.60      0.64 o 
  -8   5   4        0.07       -0.03      0.75 o 
  -7   5   4        0.80       -0.41      0.59 o 
  -6   5   4        3.15        2.67      0.59 o 
  -5   5   4        0.02       -0.56      0.67 o 
  -4   5   4        0.43       -0.24      0.24 o 
  -3   5   4       24.60       21.24      0.63 o 
  -2   5   4      158.04      136.43      1.85 o 
  -1   5   4       41.02       44.96      0.89 o 
   0   5   4      640.62      708.58      8.23 o 
   1   5   4      161.13      168.83      2.43 o 
   2   5   4      185.29      191.83      3.07 o 
   3   5   4       38.34       61.45      0.90 o 
   4   5   4        0.51        0.17      0.13 o 
   5   5   4       21.27       17.75      0.46 o 
   6   5   4        0.23        0.86      0.28 o 
   7   5   4       26.67       31.72      0.89 o 
   8   5   4       14.88       13.33      0.86 o 
   9   5   4        1.24        1.16      0.50 o 
  10   5   4        0.12       -0.46      0.59 o 
  -8   6   4        0.07       -0.25      1.28 o 
  -7   6   4        1.85        1.36      0.76 o 
  -6   6   4        5.01        5.98      0.74 o 
  -5   6   4        6.90        4.49      0.61 o 
  -4   6   4        8.97        6.96      0.63 o 
  -3   6   4       14.24       18.28      0.55 o 
  -2   6   4       27.69       31.11      0.55 o 
  -1   6   4       58.51       57.70      0.93 o 
   0   6   4       28.63       40.95      0.75 o 
   1   6   4       74.95       67.45      1.19 o 
   2   6   4       17.71       15.87      0.72 o 
   3   6   4      296.80      330.57      3.38 o 
   4   6   4       35.19       42.14      0.63 o 
   5   6   4      197.96      196.05      2.10 o 
   6   6   4        5.89        4.51      0.37 o 
   7   6   4       40.89       40.30      1.08 o 
   8   6   4       12.64       11.65      0.82 o 
   9   6   4        0.04       -0.42      0.42 o 
  10   6   4        0.25        0.24      0.61 o 
  -8   7   4        0.67        1.08      0.82 o 
  -7   7   4        6.49        8.19      1.10 o 
  -6   7   4        0.23        0.86      0.78 o 
  -5   7   4        0.53       -0.41      0.41 o 
  -4   7   4        0.41       -0.19      0.36 o 
  -3   7   4       91.46       94.33      1.43 o 
  -2   7   4       11.12       14.76      0.42 o 
  -1   7   4        8.88        9.76      0.39 o 
   0   7   4       25.81       22.33      0.50 o 
   1   7   4      111.93      110.22      1.42 o 
   2   7   4       27.27       19.54      0.52 o 
   3   7   4        1.49        2.48      0.19 o 
   4   7   4      223.78      235.47      2.28 o 
   5   7   4        4.54        4.34      0.28 o 
   6   7   4      231.34      225.02      3.45 o 
   7   7   4       10.38       13.16      0.72 o 
   8   7   4        5.90        7.77      0.83 o 
   9   7   4        0.46       -0.15      0.56 o 
  10   7   4        0.01       -0.02      0.60 o 
  -7   8   4        0.73        1.49      1.83 o 
  -6   8   4        0.19        1.08      0.71 o 
  -5   8   4        1.18        2.85      0.67 o 
  -4   8   4        7.57        8.75      1.26 o 
  -3   8   4       18.82       19.74      0.76 o 
  -2   8   4       10.24        7.87      0.37 o 
  -1   8   4       22.78       24.08      0.48 o 
   0   8   4      275.55      263.02      2.64 o 
   1   8   4        4.36        2.94      0.22 o 
   2   8   4      107.03       97.77      1.32 o 
   3   8   4      164.81      175.04      1.66 o 
   4   8   4      111.83      117.60      1.32 o 
   5   8   4        7.16        6.52      0.56 o 
   6   8   4        1.41        1.54      0.30 o 
   7   8   4        9.99       10.85      0.61 o 
   8   8   4        0.58        0.74      0.43 o 
   9   8   4        0.41        0.76      0.60 o 
  10   8   4        0.02       -0.11      0.60 o 
  -7   9   4        0.33        1.05      0.77 o 
  -6   9   4        0.48       -0.46      0.63 o 
  -5   9   4        3.77        5.01      0.84 o 
  -4   9   4       12.77       12.45      1.04 o 
  -3   9   4       25.61       29.87      0.96 o 
  -2   9   4        4.14        3.04      0.40 o 
  -1   9   4        6.63        7.27      0.32 o 
   0   9   4        2.81        2.35      0.22 o 
   1   9   4        8.21        5.56      0.27 o 
   2   9   4       71.53       73.72      1.03 o 
   3   9   4       99.86      105.86      1.29 o 
   4   9   4       10.13        7.75      0.38 o 
   5   9   4       19.87       18.12      0.70 o 
   6   9   4       46.99       44.34      1.02 o 
   7   9   4       36.96       35.34      0.96 o 
   8   9   4        2.43        1.49      0.63 o 
   9   9   4        0.50       -0.13      0.82 o 
  10   9   4        0.38        0.81      0.63 o 
  -7  10   4        0.75       -0.31      0.79 o 
  -6  10   4        1.38        2.20      0.80 o 
  -5  10   4        0.21        0.44      0.60 o 
  -4  10   4       20.24       18.45      1.44 o 
  -3  10   4        1.72        1.95      0.46 o 
  -2  10   4       29.95       25.55      0.76 o 
  -1  10   4       33.90       27.52      0.66 o 
   0  10   4        6.68        7.10      0.37 o 
   1  10   4      496.90      491.86      5.51 o 
   2  10   4      102.61      102.11      1.38 o 
   3  10   4      100.10       96.91      1.61 o 
   4  10   4        9.43        7.29      0.39 o 
   5  10   4       58.76       57.15      1.16 o 
   6  10   4       41.41       39.90      1.22 o 
   7  10   4        1.00        0.33      0.35 o 
   8  10   4        5.48        6.25      0.85 o 
   9  10   4        0.87       -0.53      0.53 o 
  -6  11   4        0.65        0.73      0.74 o 
  -5  11   4        1.51        1.51      1.12 o 
  -4  11   4        1.78        2.10      0.70 o 
  -3  11   4        5.15        4.69      0.61 o 
  -2  11   4        4.97        4.86      0.49 o 
  -1  11   4        0.06       -0.08      0.25 o 
   0  11   4       19.91       20.22      0.62 o 
   1  11   4        4.95        4.56      0.37 o 
   2  11   4        0.03        0.13      0.26 o 
   3  11   4       52.58       47.01      1.05 o 
   4  11   4       45.95       42.58      0.98 o 
   5  11   4       36.63       38.79      0.95 o 
   6  11   4       12.02       12.62      0.65 o 
   7  11   4        2.76        2.99      0.48 o 
   8  11   4        2.58        2.43      0.65 o 
   9  11   4        0.15       -0.05      0.58 o 
  -6  12   4        0.07       -0.45      0.74 o 
  -5  12   4        2.25        3.48      0.85 o 
  -4  12   4        0.01        0.31      0.59 o 
  -3  12   4        3.42        1.91      0.50 o 
  -2  12   4        3.19        2.24      0.43 o 
  -1  12   4        0.40       -0.07      0.29 o 
   0  12   4       16.92       17.08      0.73 o 
   1  12   4       21.75       24.93      0.76 o 
   2  12   4      269.29      262.84      4.00 o 
   3  12   4        4.64        5.76      0.52 o 
   4  12   4       14.30       13.67      0.85 o 
   5  12   4        1.78        1.76      0.54 o 
   6  12   4        4.43        5.13      0.52 o 
   7  12   4       14.00       15.40      1.03 o 
   8  12   4        1.01        0.91      1.15 o 
   9  12   4        2.62        2.08      0.68 o 
  -5  13   4        1.91        2.54      0.82 o 
  -4  13   4        1.23        2.41      1.09 o 
  -3  13   4        0.12        0.60      0.45 o 
  -2  13   4        0.57        0.30      0.42 o 
  -1  13   4        0.73        0.40      0.33 o 
   0  13   4        5.24        6.24      0.54 o 
   1  13   4       29.74       27.45      0.93 o 
   2  13   4        2.10        1.79      0.47 o 
   3  13   4        3.27        4.01      0.49 o 
   4  13   4        0.16        0.64      0.34 o 
   5  13   4       31.60       34.29      1.04 o 
   6  13   4        6.29        7.16      0.66 o 
   7  13   4        2.32        1.69      0.55 o 
   8  13   4        1.57        1.39      1.27 o 
   9  13   4        1.21        1.97      0.68 o 
  -5  14   4        0.16        0.83      0.72 o 
  -4  14   4        1.13        0.30      1.99 o 
  -3  14   4        2.90        3.71      0.65 o 
  -2  14   4        1.60        1.54      0.44 o 
  -1  14   4        4.32        3.95      0.52 o 
   0  14   4        4.43        5.77      0.79 o 
   1  14   4       23.36       21.69      0.96 o 
   2  14   4       16.81       15.20      1.15 o 
   3  14   4        0.24        0.04      0.37 o 
   4  14   4       20.99       21.32      0.84 o 
   5  14   4        4.38        4.82      0.65 o 
   6  14   4        7.73        7.32      0.74 o 
   7  14   4        5.38        5.91      0.80 o 
   8  14   4        5.69        6.02      0.87 o 
  -4  15   4        0.40        0.06      0.67 o 
  -3  15   4        3.76        3.71      0.68 o 
  -2  15   4        2.49        2.55      0.53 o 
  -1  15   4        0.39       -0.14      0.38 o 
   0  15   4        0.79        0.34      0.64 o 
   1  15   4       15.77       15.20      0.95 o 
   2  15   4        3.21        2.51      0.52 o 
   3  15   4        3.88        3.45      0.56 o 
   4  15   4        2.31        2.46      0.45 o 
   5  15   4        1.20        1.11      0.42 o 
   6  15   4       13.62       12.42      0.79 o 
   7  15   4        1.52        1.24      0.52 o 
   8  15   4        0.13        0.01      0.61 o 
  -4  16   4        0.02       -0.47      0.64 o 
  -3  16   4        0.10        0.60      0.64 o 
  -2  16   4        1.94        1.54      0.59 o 
  -1  16   4        0.28        0.85      0.51 o 
   0  16   4       16.17       15.93      1.01 o 
   1  16   4       14.09       14.46      0.96 o 
   2  16   4        0.00       -0.09      0.46 o 
   3  16   4        1.56        1.56      0.52 o 
   4  16   4        2.20        1.94      0.45 o 
   5  16   4       19.81       18.68      1.13 o 
   6  16   4        3.74        3.73      0.63 o 
   7  16   4        3.61        2.97      0.61 o 
   8  16   4        0.88        0.41      0.77 o 
  -3  17   4        0.22       -0.41      0.82 o 
  -2  17   4        0.09       -0.58      0.73 o 
  -1  17   4        1.32        0.91      0.65 o 
   0  17   4        7.14        6.68      1.15 o 
   1  17   4        0.30       -0.42      0.42 o 
   2  17   4        0.18        0.02      0.44 o 
   3  17   4        0.21       -0.22      0.43 o 
   4  17   4        4.03        3.70      0.54 o 
   5  17   4        7.85        9.07      0.82 o 
   6  17   4        0.55        0.07      0.51 o 
   7  17   4        1.51        1.26      0.57 o 
  -2  18   4        0.29        0.66      0.81 o 
  -1  18   4        2.60        3.05      0.77 o 
   0  18   4        0.95        0.02      0.63 o 
   1  18   4        0.27        0.62      0.62 o 
   2  18   4        0.20       -0.54      0.54 o 
   3  18   4        2.20        2.80      0.71 o 
   4  18   4        6.66        7.19      0.75 o 
   5  18   4        0.47       -0.06      0.50 o 
   6  18   4        2.27        2.00      0.63 o 
  -1  19   4        0.71        0.30      1.29 o 
   0  19   4        0.83        0.58      1.18 o 
   1  19   4        0.00       -0.46      0.58 o 
   2  19   4        0.18       -0.57      0.57 o 
   3  19   4        0.18       -0.40      0.57 o 
   4  19   4        1.21        0.56      0.53 o 
   5  19   4        0.97        1.12      0.74 o 
   1  20   4        0.40        0.77      0.65 o 
   2  20   4        0.08        0.47      0.63 o 
   3  20   4        2.06        2.99      1.35 o 
   4  20   4        1.67        2.46      0.61 o 
  -2 -18   5        0.35        0.78      0.49 o 
  -1 -18   5        0.06        0.45      0.50 o 
   0 -18   5        0.09       -0.18      0.46 o 
  -4 -17   5        1.32        1.02      0.49 o 
  -3 -17   5        1.84        2.84      0.54 o 
  -2 -17   5        1.31        2.01      0.50 o 
  -1 -17   5        0.82        0.82      0.50 o 
   0 -17   5        0.04       -0.27      0.42 o 
   1 -17   5        1.05        1.83      0.53 o 
   2 -17   5        0.00        0.28      0.48 o 
  -5 -16   5        0.06       -0.44      0.44 o 
  -4 -16   5        0.00       -0.06      0.42 o 
  -3 -16   5        1.10        1.29      0.46 o 
  -2 -16   5        1.26        0.88      0.44 o 
  -1 -16   5        0.10       -0.24      0.40 o 
   0 -16   5        0.05       -0.39      0.39 o 
   1 -16   5        0.17        0.33      0.45 o 
   2 -16   5        0.24        0.06      0.45 o 
   3 -16   5        0.10        0.27      0.55 o 
  -6 -15   5        0.15        0.52      0.50 o 
  -5 -15   5        0.29        0.09      0.49 o 
  -4 -15   5        5.03        5.60      0.61 o 
  -3 -15   5       10.70       11.10      0.79 o 
  -2 -15   5        3.30        3.22      0.51 o 
  -1 -15   5        2.81        2.53      0.46 o 
   0 -15   5        0.86        0.35      0.40 o 
   1 -15   5        0.46        0.35      0.42 o 
   2 -15   5        0.79        0.79      0.54 o 
   3 -15   5        0.86        0.63      0.46 o 
   4 -15   5        0.40        0.02      0.55 o 
  -6 -14   5        0.89        0.54      0.55 o 
  -5 -14   5        0.11       -0.15      0.44 o 
  -4 -14   5       10.81       11.71      0.73 o 
  -3 -14   5        3.39        2.56      0.46 o 
  -2 -14   5        2.21        2.31      0.45 o 
  -1 -14   5        0.14       -0.34      0.34 o 
   0 -14   5        7.23        6.37      0.38 o 
   1 -14   5        0.19        0.18      0.26 o 
   2 -14   5        0.67        0.09      0.30 o 
   3 -14   5        0.52        0.46      0.43 o 
   4 -14   5        0.12        0.16      0.52 o 
  -7 -13   5        0.50        1.41      1.36 o 
  -6 -13   5        0.18       -0.34      0.46 o 
  -5 -13   5        6.83        8.33      0.73 o 
  -4 -13   5        9.40        8.80      0.63 o 
  -3 -13   5        6.00        6.25      0.55 o 
  -2 -13   5       12.36       12.45      0.68 o 
  -1 -13   5        3.40        2.70      0.35 o 
   0 -13   5        0.66        0.55      0.24 o 
   1 -13   5        0.63        1.01      0.29 o 
   2 -13   5        4.91        6.02      0.44 o 
   3 -13   5        2.48        3.51      0.41 o 
   4 -13   5        0.10       -0.38      0.38 o 
   5 -13   5        0.01        0.46      0.55 o 
  -7 -12   5        1.54        1.88      0.73 o 
  -6 -12   5        0.05       -0.44      0.44 o 
  -5 -12   5       10.74       12.04      0.81 o 
  -4 -12   5       17.30       15.72      0.77 o 
  -3 -12   5       43.18       43.77      1.74 o 
  -2 -12   5       12.97       13.57      0.68 o 
  -1 -12   5        7.39        6.69      0.37 o 
   0 -12   5        0.06        0.16      0.23 o 
   1 -12   5       10.64       10.29      0.67 o 
   2 -12   5        8.65       10.67      0.53 o 
   3 -12   5        0.15        0.00      0.29 o 
   4 -12   5        0.00        0.27      0.32 o 
   5 -12   5        0.32       -0.01      0.42 o 
   6 -12   5        1.33        1.26      0.71 o 
  -8 -11   5        0.11        0.41      1.05 o 
  -7 -11   5        0.78        0.73      0.64 o 
  -6 -11   5        2.40        3.34      0.64 o 
  -5 -11   5       31.18       30.40      1.07 o 
  -4 -11   5       31.70       32.13      1.12 o 
  -3 -11   5       11.82       13.17      0.65 o 
  -2 -11   5       21.85       20.88      0.71 o 
  -1 -11   5        8.83        7.89      0.37 o 
   0 -11   5       27.75       29.44      0.68 o 
   1 -11   5       24.04       25.03      0.66 o 
   2 -11   5        0.85        1.41      0.30 o 
   3 -11   5        0.10       -0.26      0.26 o 
   4 -11   5        0.00        0.02      0.32 o 
   5 -11   5        3.23        1.86      0.76 o 
   6 -11   5        0.02        1.19      0.67 o 
  -8 -10   5        0.74        1.29      1.05 o 
  -7 -10   5        1.10        0.78      0.68 o 
  -6 -10   5       11.06       11.75      1.18 o 
  -5 -10   5       13.15       11.04      0.73 o 
  -4 -10   5       17.60       18.86      0.74 o 
  -3 -10   5       12.39       11.71      0.58 o 
  -2 -10   5        1.27        1.11      0.29 o 
  -1 -10   5        0.00       -0.02      0.22 o 
   0 -10   5       12.79       11.69      0.43 o 
   1 -10   5        2.92        2.75      0.35 o 
   2 -10   5        3.37        2.44      0.45 o 
   3 -10   5        0.89        1.13      0.30 o 
   4 -10   5        0.03        0.01      0.30 o 
   5 -10   5        3.89        3.64      0.54 o 
   6 -10   5        0.50        0.66      0.61 o 
   7 -10   5        0.01        1.56      0.71 o 
  -8  -9   5        0.46        0.48      0.99 o 
  -7  -9   5        0.19        0.90      0.65 o 
  -6  -9   5       29.44       32.27      1.29 o 
  -5  -9   5       11.17       13.80      0.90 o 
  -4  -9   5       32.86       33.41      1.15 o 
  -3  -9   5        1.80        2.47      0.32 o 
  -2  -9   5       18.11       18.12      0.60 o 
  -1  -9   5       60.29       59.38      1.11 o 
   0  -9   5       32.70       26.42      0.57 o 
   1  -9   5       90.07       92.01      1.45 o 
   2  -9   5        3.90        4.98      0.38 o 
   3  -9   5        0.42        0.72      0.27 o 
   4  -9   5        1.16        1.97      0.36 o 
   5  -9   5        1.98        1.64      0.40 o 
   6  -9   5        0.34        0.55      0.47 o 
   7  -9   5        0.00       -0.28      0.61 o 
  -8  -8   5        0.25        0.12      0.97 o 
  -7  -8   5       19.92       21.47      1.47 o 
  -6  -8   5        7.63        6.90      1.58 o 
  -5  -8   5       45.91       45.90      1.40 o 
  -4  -8   5       62.71       63.20      1.46 o 
  -3  -8   5       29.93       23.42      0.93 o 
  -2  -8   5        7.31        5.99      0.38 o 
  -1  -8   5        3.42        3.06      0.29 o 
   0  -8   5       56.71       68.91      1.29 o 
   1  -8   5        2.03        1.71      0.22 o 
   2  -8   5        1.28        1.43      0.26 o 
   3  -8   5       40.14       40.18      0.92 o 
   4  -8   5        5.34        5.41      0.45 o 
   5  -8   5        1.89        1.34      0.36 o 
   6  -8   5        1.40        0.20      0.36 o 
   7  -8   5        0.29        0.34      0.59 o 
   8  -8   5        0.47        0.45      0.90 o 
  -9  -7   5        0.10        0.16      1.12 o 
  -8  -7   5        0.09        1.02      0.98 o 
  -7  -7   5        4.79        5.59      0.90 o 
  -6  -7   5        2.71        2.37      0.66 o 
  -5  -7   5       36.32       40.58      1.28 o 
  -4  -7   5        4.79        3.88      0.40 o 
  -3  -7   5        5.80        6.69      0.40 o 
  -2  -7   5        3.55        1.00      0.20 o 
   1  -7   5        7.88        8.43      0.39 o 
   2  -7   5       53.42       56.77      1.16 o 
   3  -7   5        0.24        0.11      0.22 o 
   4  -7   5       12.63       11.87      0.58 o 
   5  -7   5        1.54        1.85      0.35 o 
   6  -7   5        0.10        0.36      0.36 o 
   7  -7   5        0.47        0.46      0.59 o 
   8  -7   5        0.02       -0.63      1.12 o 
  -9  -6   5        0.00       -0.96      0.96 o 
  -8  -6   5        0.85        0.88      1.01 o 
  -7  -6   5        3.44        2.27      0.75 o 
  -6  -6   5       40.24       42.81      3.20 o 
  -5  -6   5       19.88       18.29      0.90 o 
  -4  -6   5       26.03       30.22      0.98 o 
  -3  -6   5      123.86      119.20      1.91 o 
   0  -6   5        1.54        0.38      0.21 o 
   1  -6   5       26.39        7.69      0.70 o 
   2  -6   5       73.76       69.56      1.01 o 
   3  -6   5       20.66       23.32      0.60 o 
   4  -6   5        2.64        3.38      0.32 o 
   5  -6   5        1.48        1.93      0.32 o 
   6  -6   5        0.20       -0.27      0.27 o 
   7  -6   5        0.00       -0.16      0.39 o 
   8  -6   5        0.31        0.50      0.81 o 
  -9  -5   5        0.05        0.23      1.12 o 
  -8  -5   5        5.12        5.67      1.43 o 
  -7  -5   5        0.05        0.68      0.61 o 
  -6  -5   5        2.51        2.23      0.62 o 
  -5  -5   5       11.77       11.87      0.88 o 
  -4  -5   5        1.41        0.87      0.45 o 
  -3  -5   5      131.46      111.32      3.66 o 
  -2  -5   5       12.19        8.56      0.36 o 
  -1  -5   5       76.00       78.87      1.24 o 
   0  -5   5       59.23       53.71      0.91 o 
   1  -5   5      147.67      129.21      1.73 o 
   3  -5   5        4.02        4.60      0.30 o 
   4  -5   5       15.58       17.37      0.56 o 
   5  -5   5        3.45        3.57      0.36 o 
   6  -5   5        5.51        5.42      0.69 o 
   7  -5   5        1.54        2.16      0.50 o 
   8  -5   5        0.02       -0.62      0.62 o 
  -9  -4   5        1.36        0.87      1.13 o 
  -8  -4   5        0.32        0.73      1.04 o 
  -7  -4   5        1.65        0.68      0.64 o 
  -6  -4   5       10.50        8.76      0.90 o 
  -5  -4   5        9.11        9.31      0.79 o 
  -4  -4   5        2.18        3.65      0.51 o 
  -2  -4   5        6.19        8.15      0.36 o 
  -1  -4   5      661.16      662.46      8.39 o 
   0  -4   5       42.35       46.10      0.82 o 
   1  -4   5      397.85      445.44      4.74 o 
   2  -4   5       81.10       77.60      2.38 o 
   3  -4   5        4.54        7.40      0.33 o 
   4  -4   5       17.70       15.99      0.52 o 
   5  -4   5        0.10        0.22      0.17 o 
   6  -4   5        2.53        3.39      0.30 o 
   7  -4   5        0.04        0.24      0.29 o 
   8  -4   5        0.21       -0.39      0.65 o 
   9  -4   5        0.02        0.66      0.84 o 
  -9  -3   5        0.59        1.90      1.29 o 
  -8  -3   5        2.44        2.27      1.13 o 
  -7  -3   5        8.51        9.21      1.02 o 
  -6  -3   5       14.05       15.36      1.13 o 
  -5  -3   5        0.72        0.24      0.35 o 
  -4  -3   5        0.27        0.05      0.31 o 
  -3  -3   5        0.11        0.01      0.10 o 
  -2  -3   5      822.76      849.35     10.94 o 
  -1  -3   5       63.09       67.97      1.01 o 
   0  -3   5      167.77      146.34      3.18 o 
   1  -3   5      615.63      607.30      6.33 o 
   2  -3   5       12.08       14.65      0.32 o 
   3  -3   5       11.44        8.86      0.30 o 
   4  -3   5        5.45        4.59      0.31 o 
   5  -3   5        3.66        2.61      0.24 o 
   6  -3   5        0.33       -0.17      0.20 o 
   7  -3   5        1.05        1.13      0.40 o 
   8  -3   5        0.81        0.10      0.62 o 
   9  -3   5        0.48        0.45      0.84 o 
  -9  -2   5        0.13       -0.68      1.07 o 
  -8  -2   5        3.62        2.34      1.25 o 
  -7  -2   5        6.75        7.26      0.94 o 
  -6  -2   5       13.61       12.73      1.04 o 
  -5  -2   5       27.21       27.48      1.18 o 
  -4  -2   5        4.95        3.70      0.75 o 
  -2  -2   5      101.70      122.25      2.07 o 
  -1  -2   5      394.96      401.03      7.44 o 
   0  -2   5     1207.23     1169.87     85.51 o 
   1  -2   5       41.30       38.55      1.14 o 
   2  -2   5       61.63       64.68      2.27 o 
   3  -2   5       35.73       37.31      0.58 o 
   4  -2   5        0.47        0.34      0.12 o 
   5  -2   5       10.26        9.09      0.37 o 
   6  -2   5        0.04       -0.20      0.20 o 
   7  -2   5        1.01        0.81      0.28 o 
   8  -2   5        0.02       -0.40      0.40 o 
   9  -2   5        0.98        0.67      0.45 o 
  -9  -1   5        0.75        1.19      1.28 o 
  -8  -1   5        0.08        0.71      1.08 o 
  -7  -1   5        0.01        1.09      0.64 o 
  -6  -1   5       19.59       22.99      1.23 o 
  -5  -1   5        0.05       -0.28      0.50 o 
  -4  -1   5        1.70        2.25      0.43 o 
  -3  -1   5       18.72       23.64      0.84 o 
  -2  -1   5       36.69       42.22      0.90 o 
  -1  -1   5      193.88      197.00      3.03 o 
   0  -1   5        8.22        4.20      0.51 o 
   1  -1   5        0.51        2.06      0.28 o 
   2  -1   5      241.88      288.13      3.77 o 
   3  -1   5      218.79      249.05      2.60 o 
   4  -1   5       20.68       19.44      0.44 o 
   5  -1   5        7.67        5.33      0.30 o 
   6  -1   5        0.01        0.02      0.23 o 
   7  -1   5        5.01        4.74      0.38 o 
   8  -1   5        0.54        1.61      0.43 o 
   9  -1   5        0.30        0.21      0.50 o 
  -9   0   5        0.02        0.91      1.28 o 
  -8   0   5        0.01        0.52      1.02 o 
  -7   0   5       12.48       14.28      1.81 o 
  -6   0   5        0.11       -0.01      0.47 o 
  -5   0   5       25.53       22.14      1.38 o 
  -4   0   5       22.71       24.70      1.34 o 
  -3   0   5       25.79       22.38      0.82 o 
  -2   0   5        3.52        4.96      0.87 o 
  -1   0   5        6.58        4.09      0.29 o 
   0   0   5      102.77      106.48      3.21 o 
   2   0   5      159.18      145.32      1.76 o 
   3   0   5       65.33       89.84      1.18 o 
   4   0   5        5.36        4.73      0.25 o 
   5   0   5       19.67       19.60      0.49 o 
   6   0   5      111.69      109.65      1.50 o 
   7   0   5        6.64        5.68      0.40 o 
   8   0   5        6.07        6.71      0.54 o 
   9   0   5        0.03       -0.26      0.75 o 
  -9   1   5        0.38        1.07      1.28 o 
  -8   1   5        1.55        0.37      1.05 o 
  -7   1   5        2.02        1.99      1.02 o 
  -6   1   5        3.07        1.93      0.61 o 
  -5   1   5        2.64        4.94      0.65 o 
  -4   1   5       27.49       27.54      2.84 o 
  -3   1   5       32.40       35.53      1.11 o 
  -2   1   5       67.23       69.99      1.12 o 
  -1   1   5       81.20       75.98      1.31 o 
   3   1   5        0.25       -0.02      0.07 o 
   4   1   5        2.10        3.12      0.19 o 
   5   1   5       68.39       69.42      1.00 o 
   6   1   5       34.76       39.75      0.97 o 
   7   1   5        5.49        4.22      0.33 o 
   8   1   5        3.41        2.01      0.42 o 
   9   1   5        4.23        6.90      0.71 o 
  10   1   5        0.22        1.06      0.64 o 
  -8   2   5        3.82        6.58      1.52 o 
  -7   2   5        0.99        1.54      1.04 o 
  -6   2   5        2.81        2.89      0.53 o 
  -5   2   5        3.81        4.59      0.82 o 
  -4   2   5       26.99       23.50      1.09 o 
  -3   2   5        6.83        4.96      0.40 o 
  -2   2   5      406.28      368.43      7.09 o 
  -1   2   5      471.68      305.00     31.17 o 
   0   2   5      328.93      191.75      5.05 o 
   2   2   5      168.96      198.22      3.08 o 
   3   2   5       20.98       35.83      0.49 o 
   4   2   5        1.28        2.84      0.18 o 
   5   2   5       52.98       56.64      0.81 o 
   6   2   5       43.85       40.96      0.73 o 
   7   2   5       17.44       17.69      0.61 o 
   8   2   5        1.81        1.64      0.42 o 
   9   2   5        0.56        0.41      0.56 o 
  10   2   5        0.11        0.39      0.62 o 
  -8   3   5        1.86        1.25      0.77 o 
  -7   3   5        0.00        0.29      0.92 o 
  -6   3   5        0.02       -0.87      0.87 o 
  -5   3   5        8.13       12.05      0.79 o 
  -4   3   5       82.78       87.95      1.86 o 
  -3   3   5       18.61       14.09      0.75 o 
  -2   3   5        0.15        0.10      0.13 o 
  -1   3   5      526.16      508.59      5.83 o 
   0   3   5      789.30      855.27     15.93 o 
   1   3   5      628.67      652.47     17.26 o 
   2   3   5      314.58      329.48      4.45 o 
   3   3   5       30.13       38.00      0.53 o 
   4   3   5        4.28        4.10      0.22 o 
   5   3   5      106.07       95.36      1.17 o 
   6   3   5       30.35       29.25      0.80 o 
   7   3   5        0.08        0.07      0.26 o 
   8   3   5        3.23        2.91      0.58 o 
   9   3   5        1.84        1.64      0.62 o 
  10   3   5        0.30       -0.05      0.57 o 
  -8   4   5        0.01       -0.17      0.59 o 
  -7   4   5        3.60        5.21      0.88 o 
  -6   4   5        0.15        0.77      0.68 o 
  -5   4   5        9.63       12.12      0.81 o 
  -4   4   5       29.07       27.56      0.82 o 
  -3   4   5       36.66       34.67      0.83 o 
  -2   4   5      383.18      387.03      4.63 o 
  -1   4   5      818.14      880.39      9.99 o 
   0   4   5       89.99       78.91      1.06 o 
   1   4   5       60.82       58.68      0.88 o 
   2   4   5      403.62      421.79      4.53 o 
   3   4   5        1.10        0.09      0.09 o 
   4   4   5      623.06      612.87      6.06 o 
   5   4   5      322.84      337.89      3.31 o 
   6   4   5        5.36        4.75      0.33 o 
   7   4   5        4.14        4.84      0.43 o 
   8   4   5        2.24        2.94      0.47 o 
   9   4   5        2.91        2.59      0.66 o 
  10   4   5        0.87       -0.08      1.59 o 
  -8   5   5        1.48        1.75      0.82 o 
  -7   5   5        3.69        2.77      0.95 o 
  -6   5   5        0.02       -0.51      0.51 o 
  -5   5   5       17.38       20.88      0.87 o 
  -4   5   5       22.10       19.62      0.75 o 
  -3   5   5        5.32        5.69      0.42 o 
  -2   5   5       60.02       65.58      1.07 o 
  -1   5   5       40.13       40.67      0.74 o 
   0   5   5        7.37        9.48      0.27 o 
   1   5   5        7.77       11.17      0.29 o 
   2   5   5       82.32      118.02      1.34 o 
   3   5   5      166.57      182.84      1.99 o 
   4   5   5      183.07      205.72      2.28 o 
   5   5   5       36.51       36.74      0.67 o 
   6   5   5       38.42       35.43      0.73 o 
   7   5   5        6.48        7.53      0.51 o 
   8   5   5        1.75        3.32      0.46 o 
   9   5   5        0.05       -0.33      0.52 o 
  10   5   5        0.26       -0.02      0.60 o 
  -8   6   5        0.88        0.92      0.81 o 
  -7   6   5        0.96        1.20      0.62 o 
  -6   6   5        0.66        1.51      0.55 o 
  -5   6   5        2.10        3.68      0.74 o 
  -4   6   5        5.24        3.59      0.55 o 
  -3   6   5        1.87        1.58      0.36 o 
  -2   6   5      179.64      190.62      2.29 o 
  -1   6   5        1.00        0.65      0.21 o 
   0   6   5        1.58        1.78      0.17 o 
   1   6   5       24.32       24.24      0.54 o 
   2   6   5       27.33       30.62      0.72 o 
   3   6   5      377.33      397.33      4.04 o 
   4   6   5      353.11      335.17      3.52 o 
   5   6   5      326.96      324.78      3.23 o 
   6   6   5        0.24        0.03      0.22 o 
   7   6   5        2.35        2.07      0.36 o 
   8   6   5        0.01       -0.27      0.39 o 
   9   6   5        0.06        0.42      0.56 o 
  10   6   5        0.56        0.52      0.59 o 
  -8   7   5        0.03        0.05      1.20 o 
  -7   7   5        1.32        3.55      0.92 o 
  -6   7   5       15.57       21.85      1.51 o 
  -5   7   5        0.05       -0.08      0.41 o 
  -4   7   5        8.30        6.00      0.54 o 
  -3   7   5      225.28      212.73      2.90 o 
  -2   7   5      107.40      123.82      1.54 o 
  -1   7   5        3.36        2.83      0.22 o 
   0   7   5      229.21      204.90      2.43 o 
   1   7   5        1.12        0.95      0.19 o 
   2   7   5       85.57       70.03      0.93 o 
   3   7   5       98.19       82.44      1.07 o 
   4   7   5      317.98      324.11      3.19 o 
   5   7   5        1.15        0.64      0.19 o 
   6   7   5       15.78       15.61      0.70 o 
   7   7   5       10.07        8.59      0.55 o 
   8   7   5        0.37        1.47      0.47 o 
   9   7   5        0.15       -0.34      0.54 o 
  10   7   5        0.05        0.39      0.60 o 
  -7   8   5        2.84        4.26      0.97 o 
  -6   8   5        5.14        6.15      1.21 o 
  -5   8   5        1.71        1.31      0.53 o 
  -4   8   5        6.21        5.59      0.64 o 
  -3   8   5       10.02       15.57      0.82 o 
  -2   8   5        0.18       -0.20      0.20 o 
  -1   8   5       43.25       43.20      0.70 o 
   0   8   5       39.27       35.35      0.61 o 
   1   8   5        1.41        0.93      0.16 o 
   2   8   5       50.64       49.80      0.79 o 
   3   8   5      195.38      184.22      2.07 o 
   4   8   5      137.68      125.27      1.47 o 
   5   8   5        4.77        5.14      0.32 o 
   6   8   5        0.60        0.91      0.29 o 
   7   8   5       15.39       13.93      0.92 o 
   8   8   5        0.04        0.06      0.41 o 
   9   8   5        1.85        1.26      0.62 o 
  10   8   5        1.15        1.56      0.68 o 
  -7   9   5        2.48        2.74      1.33 o 
  -6   9   5        0.22        0.14      0.68 o 
  -5   9   5        0.14        0.28      0.59 o 
  -4   9   5        3.61        3.96      0.59 o 
  -3   9   5        6.07        6.49      0.63 o 
  -2   9   5       11.17        9.72      0.44 o 
  -1   9   5       27.07       32.06      0.62 o 
   0   9   5       96.29       92.12      1.24 o 
   1   9   5       41.47       43.88      0.71 o 
   2   9   5       37.41       40.07      0.73 o 
   3   9   5      219.43      223.93      2.49 o 
   4   9   5       59.51       52.53      0.83 o 
   5   9   5        2.17        0.36      0.24 o 
   6   9   5        0.06       -0.12      0.28 o 
   7   9   5        0.72        0.82      0.42 o 
   8   9   5        0.88        0.84      0.44 o 
   9   9   5        3.32        2.19      0.94 o 
  10   9   5        0.39        2.13      0.68 o 
  -7  10   5        0.31        0.12      0.79 o 
  -6  10   5        0.93        1.43      0.78 o 
  -5  10   5        0.89        1.45      1.30 o 
  -4  10   5        6.61        9.29      1.00 o 
  -3  10   5        0.00        0.06      0.36 o 
  -2  10   5        0.19       -0.23      0.23 o 
  -1  10   5       13.86       12.87      0.73 o 
   0  10   5        4.08        4.00      0.30 o 
   1  10   5      136.65      137.79      1.71 o 
   2  10   5       29.61       27.18      0.67 o 
   3  10   5      186.63      171.41      2.03 o 
   4  10   5       48.41       52.26      0.98 o 
   5  10   5        0.88        1.05      0.27 o 
   6  10   5        0.48       -0.06      0.30 o 
   7  10   5        0.20        0.28      0.35 o 
   8  10   5       14.62       10.85      0.86 o 
   9  10   5        0.74        0.60      1.26 o 
  -6  11   5        0.54        0.10      0.74 o 
  -5  11   5        6.32        5.92      1.39 o 
  -4  11   5        2.90        2.66      0.72 o 
  -3  11   5        0.00       -0.13      0.48 o 
  -2  11   5       19.93       22.61      0.78 o 
  -1  11   5       16.68       17.03      0.68 o 
   0  11   5        1.55        2.33      0.33 o 
   1  11   5        0.89        1.59      0.34 o 
   2  11   5      174.87      164.33      2.71 o 
   3  11   5      191.94      186.58      3.01 o 
   4  11   5        2.77        4.83      0.38 o 
   5  11   5        7.37        6.60      0.47 o 
   6  11   5        0.31       -0.26      0.27 o 
   7  11   5        3.08        3.97      0.58 o 
   8  11   5        2.33        3.36      0.60 o 
   9  11   5        2.47        3.76      0.77 o 
  -6  12   5        0.07       -0.19      0.78 o 
  -5  12   5        0.45        0.33      0.69 o 
  -4  12   5        0.96        2.54      0.76 o 
  -3  12   5        1.00        1.08      0.59 o 
  -2  12   5       13.37       15.97      0.93 o 
  -1  12   5        3.65        3.34      0.41 o 
   0  12   5        5.52        5.84      0.46 o 
   1  12   5       26.63       24.63      0.86 o 
   2  12   5      136.67      141.09      2.45 o 
   3  12   5       11.48       11.89      0.70 o 
   4  12   5        1.87        2.57      0.41 o 
   5  12   5        0.83        1.55      0.38 o 
   6  12   5        0.65        0.63      0.31 o 
   7  12   5       13.24       12.52      0.96 o 
   8  12   5        0.42       -0.23      0.47 o 
   9  12   5        1.49        0.84      0.64 o 
  -5  13   5        0.01       -0.62      0.62 o 
  -4  13   5        0.17        0.13      0.66 o 
  -3  13   5        4.07        3.63      1.66 o 
  -2  13   5       10.29        8.13      2.03 o 
  -1  13   5        1.37        0.89      0.39 o 
   0  13   5        0.48       -0.01      0.30 o 
   1  13   5       30.57       29.95      2.15 o 
   2  13   5       61.29       58.17      1.59 o 
   3  13   5       35.67       36.77      1.23 o 
   4  13   5        7.56        6.80      1.15 o 
   5  13   5        0.89        1.48      0.35 o 
   6  13   5        0.19       -0.09      0.36 o 
   7  13   5        1.47        1.18      0.53 o 
   8  13   5        3.31        2.24      0.57 o 
   9  13   5        1.53        0.93      0.65 o 
  -5  14   5        0.16       -0.67      0.67 o 
  -4  14   5        0.55        0.73      0.70 o 
  -3  14   5        1.85       -0.18      0.96 o 
  -2  14   5        3.75        4.14      0.76 o 
  -1  14   5        3.93        3.71      0.51 o 
   0  14   5        3.17        3.91      0.56 o 
   1  14   5       47.51       46.85      1.44 o 
   2  14   5       26.07       30.22      1.16 o 
   3  14   5        0.03       -0.16      0.35 o 
   4  14   5        0.11        0.42      0.34 o 
   5  14   5        0.00       -0.15      0.37 o 
   6  14   5       18.43       17.30      0.95 o 
   7  14   5        2.18        0.49      0.50 o 
   8  14   5        3.31        3.23      0.63 o 
  -4  15   5        0.46        0.06      0.69 o 
  -3  15   5        4.44        5.73      1.09 o 
  -2  15   5        0.87        0.06      0.60 o 
  -1  15   5        2.13        0.70      0.64 o 
   0  15   5        5.39        4.38      0.62 o 
   1  15   5       18.44       18.87      1.41 o 
   2  15   5        4.04        4.88      0.63 o 
   3  15   5        0.69        0.62      0.44 o 
   4  15   5        0.88        0.54      0.38 o 
   5  15   5        1.49        1.81      0.44 o 
   6  15   5        0.48        0.95      0.46 o 
   7  15   5        0.17        0.30      0.62 o 
   8  15   5        0.98        1.95      0.59 o 
  -4  16   5        0.98        0.42      0.70 o 
  -3  16   5        0.29        0.13      0.63 o 
  -2  16   5        0.45        0.53      0.86 o 
  -1  16   5        0.03       -0.35      0.55 o 
   0  16   5        6.32        5.55      0.72 o 
   1  16   5        3.45        3.61      0.63 o 
   2  16   5        0.03       -0.44      0.44 o 
   3  16   5        1.02        1.95      0.53 o 
   4  16   5        1.65        1.49      0.44 o 
   5  16   5        1.18        0.97      0.45 o 
   6  16   5        0.03        0.09      0.50 o 
   7  16   5        3.38        2.26      0.59 o 
   8  16   5        0.59        0.03      0.53 o 
  -3  17   5        0.00        0.16      0.86 o 
  -2  17   5        0.41        0.97      0.87 o 
  -1  17   5        1.77        2.16      0.72 o 
   0  17   5        3.45        2.85      0.61 o 
   1  17   5        2.21        2.81      0.60 o 
   2  17   5        0.87        0.27      0.47 o 
   3  17   5        2.28        2.00      0.56 o 
   4  17   5        0.51        0.85      0.43 o 
   5  17   5        1.29        1.73      0.58 o 
   6  17   5        0.30       -0.40      0.48 o 
   7  17   5        1.89        2.51      0.63 o 
  -2  18   5        0.15        0.07      0.84 o 
  -1  18   5        0.16       -0.27      0.96 o 
   0  18   5        0.10       -0.27      0.61 o 
   1  18   5        0.12       -0.58      0.58 o 
   2  18   5        0.06       -0.56      0.56 o 
   3  18   5        0.04       -0.27      0.58 o 
   4  18   5        0.19        0.14      0.51 o 
   5  18   5        1.42        1.29      0.55 o 
   6  18   5        0.69        0.30      0.53 o 
  -1  19   5        0.06       -0.26      0.82 o 
   0  19   5        0.05       -0.24      0.83 o 
   1  19   5        0.00        0.40      0.63 o 
   2  19   5        1.67        1.11      0.72 o 
   3  19   5        0.37        0.00      0.61 o 
   4  19   5        0.00       -0.37      0.50 o 
   5  19   5        0.07        0.07      0.54 o 
   1  20   5        0.18        0.36      0.66 o 
   2  20   5        0.34        0.16      0.66 o 
   3  20   5        0.16        0.00      0.80 o 
   4  20   5        0.16        0.65      0.55 o 
  -3 -17   6        1.07        1.44      0.48 o 
  -2 -17   6        1.65        1.38      0.49 o 
  -1 -17   6        0.76        0.70      0.46 o 
   0 -17   6        0.06       -0.17      0.43 o 
   1 -17   6        0.31       -0.37      0.44 o 
  -5 -16   6        1.03        0.93      0.52 o 
  -4 -16   6        0.03        0.53      0.48 o 
  -3 -16   6        1.60        1.07      0.45 o 
  -2 -16   6        1.13        0.88      0.44 o 
  -1 -16   6        0.92        1.08      0.44 o 
   0 -16   6        0.05       -0.01      0.40 o 
   1 -16   6        0.00        0.93      0.46 o 
   2 -16   6        0.02       -0.13      0.45 o 
  -5 -15   6        0.68        0.11      0.46 o 
  -4 -15   6        1.28        1.10      0.47 o 
  -3 -15   6        3.42        4.76      0.55 o 
  -2 -15   6        2.49        2.70      0.49 o 
  -1 -15   6        3.49        3.24      0.49 o 
   0 -15   6        0.27        0.33      0.41 o 
   1 -15   6        0.01       -0.22      0.38 o 
   2 -15   6        0.18        0.01      0.42 o 
   3 -15   6        0.29       -0.06      0.45 o 
  -6 -14   6        1.80        1.87      0.66 o 
  -5 -14   6        0.26        0.07      0.45 o 
  -4 -14   6        8.22        8.80      0.74 o 
  -3 -14   6        4.04        4.69      0.96 o 
  -2 -14   6        7.90        7.94      0.62 o 
  -1 -14   6        0.73        0.57      0.37 o 
   0 -14   6        0.89        0.94      0.40 o 
   1 -14   6        0.17       -0.13      0.36 o 
   2 -14   6        0.39        0.28      0.48 o 
   3 -14   6        0.56        0.30      0.42 o 
   4 -14   6        0.03        0.22      0.45 o 
  -7 -13   6        2.04        1.32      0.75 o 
  -6 -13   6        0.06       -0.24      0.49 o 
  -5 -13   6        0.32        0.61      0.45 o 
  -4 -13   6        0.84        1.44      0.46 o 
  -3 -13   6        2.60        1.79      0.42 o 
  -2 -13   6        4.90        5.50      0.74 o 
  -1 -13   6        2.28        1.68      0.40 o 
   0 -13   6        2.24        2.39      0.43 o 
   1 -13   6        0.27        0.66      0.36 o 
   2 -13   6        0.29        0.35      0.37 o 
   3 -13   6        0.05       -0.17      0.38 o 
   4 -13   6        0.63        0.47      0.43 o 
   5 -13   6        0.00       -0.30      0.45 o 
  -7 -12   6        1.62        0.90      0.82 o 
  -6 -12   6        1.21        1.59      0.77 o 
  -5 -12   6        3.86        3.62      0.68 o 
  -4 -12   6        5.15        5.57      0.57 o 
  -3 -12   6       13.57       16.21      0.73 o 
  -2 -12   6        4.49        6.60      0.52 o 
  -1 -12   6        1.45        1.59      0.37 o 
   0 -12   6        3.42        4.18      0.48 o 
   1 -12   6        1.41        1.13      0.35 o 
   2 -12   6        0.44       -0.05      0.42 o 
   3 -12   6        0.02       -0.01      0.26 o 
   4 -12   6        0.01       -0.10      0.30 o 
   5 -12   6        0.00        0.48      0.49 o 
   6 -12   6        0.15        0.09      0.57 o 
  -7 -11   6        0.46        0.80      1.02 o 
  -6 -11   6        0.05       -0.19      0.46 o 
  -5 -11   6        3.94        5.00      0.58 o 
  -4 -11   6        1.06        1.99      0.42 o 
  -3 -11   6        6.31        9.54      0.57 o 
  -2 -11   6        1.57        1.17      0.31 o 
  -1 -11   6        4.90        6.34      0.47 o 
   0 -11   6        0.00        0.18      0.33 o 
   1 -11   6        3.69        4.15      0.50 o 
   2 -11   6        0.47        0.92      0.37 o 
   3 -11   6        0.08        0.31      0.26 o 
   4 -11   6        0.03       -0.22      0.29 o 
   5 -11   6        0.04        0.56      0.46 o 
   6 -11   6        0.67        0.56      1.06 o 
  -8 -10   6        0.25        0.61      0.95 o 
  -7 -10   6        0.01       -0.40      0.61 o 
  -6 -10   6        6.02        6.62      1.26 o 
  -5 -10   6        0.01       -0.51      0.51 o 
  -4 -10   6        8.29       10.31      0.66 o 
  -3 -10   6       21.65       22.10      1.16 o 
  -2 -10   6        0.15        0.47      0.27 o 
  -1 -10   6        6.26        7.27      0.46 o 
   0 -10   6        7.10        7.14      0.47 o 
   1 -10   6        3.79        3.15      0.41 o 
   2 -10   6        8.40        9.36      0.87 o 
   3 -10   6        1.95        1.86      0.31 o 
   4 -10   6        2.94        3.91      0.42 o 
   5 -10   6        1.39        1.43      0.38 o 
   6 -10   6        0.81        0.65      0.58 o 
   7 -10   6        0.24        0.22      0.82 o 
  -8  -9   6        0.12       -0.04      0.68 o 
  -7  -9   6        0.66        1.77      0.68 o 
  -6  -9   6        0.04       -0.24      1.05 o 
  -5  -9   6        0.00       -0.36      0.36 o 
  -4  -9   6       16.05       20.98      0.98 o 
  -3  -9   6        5.70        5.44      0.41 o 
  -2  -9   6       34.53       35.16      0.83 o 
  -1  -9   6       34.87       30.47      0.92 o 
   0  -9   6        6.88        7.22      0.55 o 
   1  -9   6        0.30        0.39      0.28 o 
   2  -9   6       11.78       11.04      0.88 o 
   3  -9   6        1.41        1.60      0.34 o 
   4  -9   6        0.14       -0.18      0.27 o 
   5  -9   6        1.66        1.37      0.37 o 
   6  -9   6        0.18        0.44      0.47 o 
   7  -9   6        0.13        0.33      0.93 o 
  -8  -8   6        0.00       -0.25      0.62 o 
  -7  -8   6        0.71        1.42      0.66 o 
  -6  -8   6        0.43        0.59      0.56 o 
  -5  -8   6       14.45       16.98      0.95 o 
  -4  -8   6       20.60       24.02      1.02 o 
  -3  -8   6       22.21       18.54      0.61 o 
  -2  -8   6       67.02       64.11      1.13 o 
  -1  -8   6        0.25        0.35      0.22 o 
   0  -8   6        0.20        0.32      0.21 o 
   1  -8   6        0.04        0.16      0.22 o 
   2  -8   6       56.85       54.59      1.20 o 
   3  -8   6       40.99       44.71      0.94 o 
   4  -8   6        2.09        2.45      0.34 o 
   5  -8   6       12.64       11.56      0.63 o 
   6  -8   6        0.04       -0.33      0.33 o 
   7  -8   6        0.14        0.16      0.59 o 
  -8  -7   6        1.39        1.10      1.01 o 
  -7  -7   6        0.10       -0.47      0.81 o 
  -6  -7   6        1.84        1.43      0.59 o 
  -5  -7   6        0.47        0.66      0.41 o 
  -4  -7   6       22.69       25.13      0.94 o 
  -3  -7   6       73.66       65.24      1.15 o 
  -2  -7   6        5.02        6.19      0.35 o 
  -1  -7   6       44.74       40.15      0.85 o 
   0  -7   6        5.91        8.51      0.54 o 
   1  -7   6        6.54        5.91      0.49 o 
   2  -7   6        8.16        7.01      0.45 o 
   3  -7   6        5.15        5.23      0.34 o 
   4  -7   6        1.82        1.38      0.28 o 
   5  -7   6        1.12        1.40      0.34 o 
   6  -7   6        3.68        4.46      0.57 o 
   7  -7   6        0.00        0.80      0.61 o 
   8  -7   6        0.92        1.27      0.76 o 
  -8  -6   6        0.02       -0.19      0.68 o 
  -7  -6   6        4.22        5.36      1.31 o 
  -6  -6   6        0.00        0.85      0.78 o 
  -5  -6   6        6.36        9.08      0.80 o 
  -4  -6   6       11.74       11.49      0.70 o 
  -3  -6   6        0.81        1.79      0.25 o 
  -2  -6   6        0.56        0.42      0.18 o 
  -1  -6   6        5.75        4.33      0.30 o 
   0  -6   6        1.86        2.30      0.20 o 
   1  -6   6       17.02       15.45      0.46 o 
   2  -6   6       46.85       49.96      0.94 o 
   3  -6   6       32.16       37.16      0.73 o 
   4  -6   6       27.73       30.17      0.73 o 
   5  -6   6        0.27        0.36      0.27 o 
   6  -6   6        0.16        0.05      0.30 o 
   7  -6   6        0.35       -0.11      0.39 o 
   8  -6   6        0.01       -0.34      0.60 o 
  -8  -5   6        0.16        0.03      0.93 o 
  -7  -5   6        3.28        2.06      0.71 o 
  -6  -5   6        5.11        7.73      1.34 o 
  -5  -5   6       28.30       27.73      1.73 o 
  -4  -5   6       22.15       20.08      0.81 o 
  -3  -5   6       68.54       62.80      1.39 o 
  -2  -5   6      137.95      126.96      1.66 o 
  -1  -5   6        1.28        1.84      0.16 o 
   0  -5   6       90.26       93.36      1.22 o 
   1  -5   6       17.93       14.42      0.38 o 
   3  -5   6       17.65       17.00      0.47 o 
   4  -5   6        3.04        3.18      0.30 o 
   5  -5   6        0.27        0.11      0.29 o 
   6  -5   6        2.68        3.55      0.40 o 
   7  -5   6        0.32       -0.31      0.31 o 
   8  -5   6        0.68        0.98      0.63 o 
  -9  -4   6        0.02        0.21      1.08 o 
  -8  -4   6        1.94        3.56      1.20 o 
  -7  -4   6        2.56        1.05      0.73 o 
  -6  -4   6        5.23        4.91      1.11 o 
  -5  -4   6       18.88       16.93      1.05 o 
  -4  -4   6       50.23       48.41      1.25 o 
  -3  -4   6        7.33        8.81      0.51 o 
  -2  -4   6       41.91       42.55      0.78 o 
  -1  -4   6       45.15       41.69      0.72 o 
   0  -4   6       57.66       48.48      0.92 o 
   1  -4   6      302.73      316.83      3.42 o 
   2  -4   6       13.15        9.26      1.64 o 
   3  -4   6       22.93       28.88      0.80 o 
   4  -4   6        6.13        6.31      0.36 o 
   5  -4   6        3.75        3.74      0.38 o 
   6  -4   6        7.15        7.69      0.74 o 
   7  -4   6        2.36        2.06      0.40 o 
   8  -4   6        0.97        2.55      0.70 o 
   9  -4   6        0.51        2.11      0.94 o 
  -9  -3   6        0.58        0.42      1.14 o 
  -8  -3   6        1.62        0.63      0.98 o 
  -7  -3   6        1.31        0.16      0.69 o 
  -6  -3   6        8.76        7.06      0.83 o 
  -5  -3   6       33.30       38.89      1.44 o 
  -4  -3   6       16.01       19.92      0.78 o 
  -2  -3   6      488.07      442.35      5.84 o 
  -1  -3   6      550.46      594.52      8.69 o 
   0  -3   6        3.41        2.12      0.21 o 
   1  -3   6        1.26       -0.17      0.17 o 
   2  -3   6       13.36        9.18      0.85 o 
   3  -3   6       55.65       54.80      0.91 o 
   4  -3   6       45.32       42.57      0.80 o 
   5  -3   6        0.95        1.01      0.26 o 
   6  -3   6        3.43        2.14      0.33 o 
   7  -3   6        0.88        0.07      0.31 o 
   8  -3   6        2.23        2.19      1.12 o 
   9  -3   6        0.58        0.91      1.29 o 
  -9  -2   6        0.72        1.18      1.24 o 
  -8  -2   6        0.05       -0.77      0.77 o 
  -7  -2   6        1.33        2.79      0.74 o 
  -6  -2   6        5.44        3.75      0.69 o 
  -5  -2   6        3.75        3.49      0.57 o 
  -4  -2   6        0.01       -0.26      0.30 o 
  -2  -2   6      105.21      129.46      2.19 o 
   0  -2   6       26.26       25.15      1.04 o 
   1  -2   6     1092.36     1047.38     15.53 o 
   2  -2   6      502.98      555.38      5.86 o 
   3  -2   6       23.38       18.03      3.95 o 
   4  -2   6        8.28       10.16      0.40 o 
   5  -2   6        0.15        0.14      0.20 o 
   6  -2   6        0.00        0.02      0.25 o 
   7  -2   6        8.82       10.14      0.60 o 
   8  -2   6        1.53        1.50      1.12 o 
   9  -2   6        0.00       -0.71      1.06 o 
  -9  -1   6        0.13        1.79      1.27 o 
  -8  -1   6        0.57        0.61      1.09 o 
  -7  -1   6        5.27        4.96      0.84 o 
  -6  -1   6        2.95        1.00      0.55 o 
  -5  -1   6        1.67        2.21      0.52 o 
  -4  -1   6       16.00       15.59      0.94 o 
  -2  -1   6      326.18      364.19      4.80 o 
  -1  -1   6       44.63       47.07      1.48 o 
   0  -1   6      810.30      790.04     19.84 o 
   1  -1   6      133.56      169.53      3.58 o 
   2  -1   6        4.11        2.82      0.15 o 
   3  -1   6      171.33      172.41      2.52 o 
   4  -1   6       28.99       26.02      0.57 o 
   5  -1   6       16.16       13.76      0.51 o 
   6  -1   6       24.13       24.64      0.59 o 
   7  -1   6       12.77       11.94      0.49 o 
   8  -1   6        2.98        2.00      0.39 o 
   9  -1   6        0.29       -0.17      1.10 o 
  -8   0   6        0.19       -0.62      1.00 o 
  -7   0   6        0.34        0.45      0.63 o 
  -6   0   6        7.23        8.98      0.91 o 
  -5   0   6       10.16        9.45      0.83 o 
  -4   0   6        4.19        3.25      0.50 o 
  -2   0   6       52.86       56.02      1.12 o 
  -1   0   6       52.29       47.71      0.86 o 
   1   0   6      348.12      349.47      6.80 o 
   2   0   6      318.64      315.87      4.13 o 
   3   0   6      352.34      413.45      4.93 o 
   4   0   6       26.80       30.01      0.68 o 
   5   0   6        7.47        6.31      0.29 o 
   6   0   6       16.43       17.82      0.51 o 
   7   0   6        9.08       12.68      0.58 o 
   8   0   6       10.53       14.35      0.74 o 
   9   0   6        2.11        2.31      1.28 o 
  -8   1   6        0.05        0.94      1.03 o 
  -7   1   6        0.79        0.57      0.90 o 
  -6   1   6        8.75       10.72      1.04 o 
  -5   1   6       21.59       20.30      1.08 o 
  -4   1   6      111.03      104.92      2.55 o 
  -3   1   6      412.72      423.63      7.92 o 
  -2   1   6        2.08        0.66      0.47 o 
  -1   1   6      759.76      855.77     12.50 o 
   0   1   6     2195.71     2467.03     45.19 o 
   1   1   6      424.91      394.14     10.93 o 
   2   1   6      121.30      147.78      2.49 o 
   3   1   6       52.99       54.24      0.72 o 
   4   1   6       10.31       12.11      0.45 o 
   5   1   6       22.77       23.98      0.51 o 
   6   1   6       10.62       13.19      0.47 o 
   7   1   6       21.57       22.06      0.67 o 
   8   1   6        1.17        2.67      0.50 o 
   9   1   6        0.43        0.96      0.49 o 
  10   1   6        0.82        0.78      0.78 o 
  -8   2   6        0.00        0.86      1.09 o 
  -7   2   6        0.41       -0.83      0.83 o 
  -6   2   6        4.02        3.81      0.59 o 
  -5   2   6       29.19       31.87      1.56 o 
  -4   2   6      104.47      113.55      5.90 o 
  -3   2   6       32.55       28.30      1.03 o 
  -2   2   6        0.53        0.16      0.13 o 
  -1   2   6      856.20      864.53     22.55 o 
   0   2   6      131.70      149.23      2.05 o 
   1   2   6        0.27        0.60      0.12 o 
   2   2   6      317.99      310.87      3.32 o 
   3   2   6        6.38        6.41      0.24 o 
   4   2   6        2.65        4.38      0.27 o 
   5   2   6       14.57       17.26      0.44 o 
   6   2   6       41.22       40.49      0.77 o 
   7   2   6        1.30        0.82      0.30 o 
   8   2   6        3.62        3.05      1.03 o 
   9   2   6        0.52        0.82      0.48 o 
  10   2   6        0.44       -0.29      0.92 o 
  -8   3   6        0.14        0.81      1.11 o 
  -7   3   6        3.51        5.04      1.31 o 
  -6   3   6        0.01        0.64      0.45 o 
  -5   3   6       46.96       49.47      1.53 o 
  -4   3   6       96.03      101.84      2.08 o 
  -3   3   6      142.57      149.62      3.27 o 
  -2   3   6       54.21       53.72      0.99 o 
  -1   3   6      251.72      293.59      5.53 o 
   0   3   6       73.56       68.62      1.44 o 
   1   3   6       23.86       18.88      0.34 o 
   2   3   6      136.98      127.54      1.50 o 
   3   3   6      204.24      192.51      2.24 o 
   4   3   6       63.67       68.37      0.98 o 
   5   3   6      111.60      106.41      1.46 o 
   6   3   6       36.80       34.74      0.77 o 
   7   3   6        1.74        1.81      0.31 o 
   8   3   6        0.00        0.44      0.36 o 
   9   3   6        0.60        1.65      0.52 o 
  10   3   6        0.75        1.19      0.87 o 
  -8   4   6        1.08        0.91      1.74 o 
  -7   4   6        1.19        1.60      1.04 o 
  -6   4   6        7.64        7.94      1.41 o 
  -5   4   6       13.73       14.45      0.89 o 
  -4   4   6       21.12       24.52      0.94 o 
  -3   4   6       18.70       21.10      0.80 o 
  -2   4   6      340.71      364.18      5.59 o 
  -1   4   6      136.72      151.63      1.93 o 
   0   4   6       42.43       65.77      1.07 o 
   1   4   6        1.03        0.08      0.08 o 
   2   4   6      516.63      567.69      5.57 o 
   3   4   6        0.01        1.72      0.17 o 
   4   4   6       71.99       64.72      0.90 o 
   5   4   6        5.15        6.24      0.38 o 
   6   4   6       20.01       22.04      0.57 o 
   7   4   6        0.30        0.18      0.23 o 
   8   4   6        0.32        0.27      0.36 o 
   9   4   6        0.70        1.41      0.51 o 
  10   4   6        0.20       -0.57      1.30 o 
  -8   5   6        0.02        0.54      0.79 o 
  -7   5   6        1.47        0.93      1.83 o 
  -6   5   6       12.86       15.39      1.89 o 
  -5   5   6        5.09        6.96      0.70 o 
  -4   5   6        1.20        0.24      0.36 o 
  -3   5   6       21.42       20.72      0.90 o 
  -2   5   6      349.61      339.36      5.31 o 
  -1   5   6      101.82       94.76      1.37 o 
   0   5   6        0.59       -0.01      0.10 o 
   1   5   6      566.45      611.58      5.92 o 
   2   5   6      154.56      181.60      1.81 o 
   3   5   6       40.99       37.57      0.67 o 
   4   5   6       32.47       30.66      0.59 o 
   5   5   6      214.44      210.85      2.36 o 
   6   5   6       56.15       52.62      0.91 o 
   7   5   6        0.25       -0.03      0.30 o 
   8   5   6        6.77        7.16      0.54 o 
   9   5   6        2.27        1.97      0.61 o 
  10   5   6        0.59        1.23      0.61 o 
  -8   6   6        0.00       -0.21      0.78 o 
  -7   6   6        1.68        0.50      0.59 o 
  -6   6   6       10.92       10.38      1.20 o 
  -5   6   6        8.40        9.78      1.04 o 
  -4   6   6        9.56       10.62      0.75 o 
  -3   6   6       50.14       50.04      1.33 o 
  -2   6   6       78.48       82.30      1.72 o 
  -1   6   6       20.41       15.38      0.54 o 
   0   6   6      214.96      214.37      2.31 o 
   1   6   6      476.52      459.37      4.54 o 
   2   6   6      161.49      164.28      1.70 o 
   3   6   6       44.62       52.94      0.76 o 
   4   6   6      163.17      150.71      1.64 o 
   5   6   6       21.78       19.70      0.57 o 
   6   6   6       44.86       39.73      0.78 o 
   7   6   6       11.31       12.61      0.89 o 
   8   6   6        0.39        0.19      0.33 o 
   9   6   6        0.01        0.13      0.53 o 
  10   6   6        0.17        0.28      0.61 o 
  -7   7   6        4.44        4.75      0.87 o 
  -6   7   6        4.19        4.02      0.71 o 
  -5   7   6        0.08       -0.21      0.44 o 
  -4   7   6        4.28        6.35      0.49 o 
  -3   7   6       13.21       10.80      0.57 o 
  -2   7   6       20.76       22.31      0.65 o 
  -1   7   6       26.68       24.84      0.50 o 
   0   7   6      190.65      198.92      2.38 o 
   1   7   6      453.33      465.76      5.57 o 
   2   7   6       64.07       66.76      0.99 o 
   3   7   6        8.98        9.75      0.36 o 
   4   7   6      132.68      125.80      1.45 o 
   5   7   6        6.52        4.83      0.32 o 
   6   7   6       65.06       64.41      1.05 o 
   7   7   6       15.13       11.03      0.61 o 
   8   7   6        0.45        0.51      0.34 o 
   9   7   6        0.00       -0.47      0.52 o 
  10   7   6        0.01        0.81      0.94 o 
  -7   8   6        0.59       -0.33      0.75 o 
  -6   8   6        1.09        1.32      0.62 o 
  -5   8   6        0.14        0.25      0.49 o 
  -4   8   6        1.09        0.13      0.43 o 
  -3   8   6        4.42        4.43      0.44 o 
  -2   8   6        4.08        3.05      0.35 o 
  -1   8   6        8.63        6.94      0.33 o 
   0   8   6      218.34      208.52      2.32 o 
   1   8   6      301.20      306.29      3.21 o 
   2   8   6        2.32        3.07      0.26 o 
   3   8   6       53.66       52.22      0.83 o 
   4   8   6       67.74       67.78      0.95 o 
   5   8   6       45.22       50.60      0.87 o 
   6   8   6        1.19        1.03      0.31 o 
   7   8   6        0.42       -0.26      0.29 o 
   8   8   6        3.33        2.54      0.46 o 
   9   8   6        3.64        4.92      0.78 o 
  10   8   6        0.29       -0.32      1.64 o 
  -7   9   6        0.00        0.67      0.79 o 
  -6   9   6        1.67        0.93      0.71 o 
  -5   9   6        0.14       -0.10      0.52 o 
  -4   9   6        7.37        5.28      0.67 o 
  -3   9   6        6.26        5.44      0.52 o 
  -2   9   6       16.00       16.52      0.68 o 
  -1   9   6       44.29       44.30      0.80 o 
   0   9   6      133.89      134.64      1.66 o 
   1   9   6      114.24      109.88      1.53 o 
   2   9   6        3.04        4.37      0.29 o 
   3   9   6      148.74      150.77      1.68 o 
   4   9   6       63.95       59.61      0.90 o 
   5   9   6        1.79        1.64      0.26 o 
   6   9   6       20.27       20.01      0.70 o 
   7   9   6       19.76       17.36      0.80 o 
   8   9   6        1.85        1.88      0.46 o 
   9   9   6        0.23       -0.51      0.55 o 
  10   9   6        0.00       -0.26      0.59 o 
  -6  10   6        0.01       -0.03      0.89 o 
  -5  10   6        0.29       -0.02      0.54 o 
  -4  10   6        0.64        0.00      0.44 o 
  -3  10   6        1.01        0.12      0.41 o 
  -2  10   6        7.69        7.63      0.69 o 
  -1  10   6       94.14       92.99      1.34 o 
   0  10   6        7.06        7.89      0.39 o 
   1  10   6       77.97       71.14      1.17 o 
   2  10   6        8.11        8.58      0.45 o 
   3  10   6      112.13      101.62      1.29 o 
   4  10   6        0.20        0.53      0.23 o 
   5  10   6        4.25        5.85      0.44 o 
   6  10   6       21.66       24.98      1.14 o 
   7  10   6        2.93        4.94      0.52 o 
   8  10   6        0.14       -0.02      0.39 o 
   9  10   6        0.72        0.70      0.62 o 
  -6  11   6        0.63        0.26      1.09 o 
  -5  11   6        0.21        0.48      0.73 o 
  -4  11   6        0.01        0.32      0.61 o 
  -3  11   6        2.23        0.80      0.57 o 
  -2  11   6       19.75       19.45      0.92 o 
  -1  11   6       33.14       35.15      1.20 o 
   0  11   6       24.76       26.13      0.68 o 
   1  11   6        2.36        1.75      0.29 o 
   2  11   6      280.50      278.65      3.36 o 
   3  11   6        7.98        8.27      0.42 o 
   4  11   6        5.35        7.78      0.59 o 
   5  11   6       52.38       51.00      1.48 o 
   6  11   6        7.77        7.60      0.58 o 
   7  11   6        0.81        0.72      0.39 o 
   8  11   6        1.14        0.50      0.44 o 
   9  11   6        0.39       -0.01      0.58 o 
  -6  12   6        0.45        0.76      0.81 o 
  -5  12   6        0.52        0.95      1.23 o 
  -4  12   6        0.92        0.12      1.06 o 
  -3  12   6        0.42       -0.21      0.55 o 
  -2  12   6       10.64       10.62      0.74 o 
  -1  12   6       12.12       11.42      0.69 o 
   0  12   6        0.57        0.36      0.39 o 
   1  12   6        0.21        0.12      0.31 o 
   2  12   6        4.48        5.46      0.51 o 
   3  12   6        3.28        2.67      0.35 o 
   4  12   6        1.44        1.91      0.33 o 
   5  12   6        0.16        0.15      0.31 o 
   6  12   6        2.13        1.84      0.42 o 
   7  12   6        1.26        1.52      0.44 o 
   8  12   6        4.67        5.24      0.75 o 
   9  12   6        0.61        0.44      0.63 o 
  -5  13   6        0.13       -0.53      0.70 o 
  -4  13   6        0.05        0.29      0.70 o 
  -3  13   6        0.01        0.10      0.59 o 
  -2  13   6        3.05        2.71      0.66 o 
  -1  13   6        1.02        0.80      0.40 o 
   0  13   6        2.73        2.32      0.51 o 
   1  13   6        0.67        0.22      0.41 o 
   2  13   6        3.58        2.67      0.51 o 
   3  13   6        2.94        3.93      0.51 o 
   4  13   6        1.45        2.05      0.45 o 
   5  13   6       31.23       31.44      1.00 o 
   6  13   6        9.00        7.58      0.67 o 
   7  13   6        3.34        3.71      0.54 o 
   8  13   6        1.19        0.47      0.50 o 
   9  13   6        0.12       -0.08      0.60 o 
  -5  14   6        0.43       -0.30      0.70 o 
  -4  14   6        0.40        0.67      0.72 o 
  -3  14   6        8.39       10.48      1.16 o 
  -2  14   6        0.33        0.86      1.07 o 
  -1  14   6        0.00       -0.47      0.47 o 
   0  14   6        5.53        6.26      0.83 o 
   1  14   6        4.78        5.24      0.77 o 
   2  14   6        0.48        0.60      0.59 o 
   3  14   6        0.63        0.76      0.52 o 
   4  14   6       22.46       22.86      1.44 o 
   5  14   6       11.91       11.17      0.73 o 
   6  14   6        0.00        0.22      0.39 o 
   7  14   6        6.03        6.13      0.75 o 
   8  14   6        0.00        0.37      0.51 o 
  -4  15   6        0.86        1.37      0.75 o 
  -3  15   6        0.02        0.12      0.69 o 
  -2  15   6        4.87        3.37      1.14 o 
  -1  15   6        0.77        2.00      0.66 o 
   0  15   6        2.35        4.29      0.78 o 
   1  15   6        1.05        2.33      0.64 o 
   2  15   6        1.07        0.16      0.54 o 
   3  15   6        0.37       -0.34      0.53 o 
   4  15   6       11.59       11.07      0.83 o 
   5  15   6        1.12        0.34      0.44 o 
   6  15   6        8.67        7.02      0.76 o 
   7  15   6        0.67       -0.01      0.49 o 
   8  15   6        0.83        1.65      0.56 o 
  -3  16   6        0.36       -0.08      0.85 o 
  -2  16   6        0.25        0.86      0.90 o 
  -1  16   6        2.36        3.29      1.48 o 
   0  16   6        0.59        0.75      0.98 o 
   1  16   6        5.20        5.18      0.84 o 
   2  16   6        0.77        0.63      0.57 o 
   3  16   6       12.81       12.84      1.13 o 
   4  16   6        9.85       10.64      0.88 o 
   5  16   6        3.03        2.32      0.73 o 
   6  16   6       12.09       14.49      1.02 o 
   7  16   6        0.07        0.09      0.52 o 
   8  16   6        0.07        0.40      0.52 o 
  -3  17   6        0.66       -0.31      0.85 o 
  -2  17   6        0.00        0.29      0.84 o 
  -1  17   6        0.16        0.46      0.75 o 
   0  17   6        0.33       -0.47      0.58 o 
   1  17   6        0.31        0.12      0.60 o 
   2  17   6        0.92        0.50      0.64 o 
   3  17   6        2.98        3.73      1.28 o 
   4  17   6        0.16       -0.27      0.47 o 
   5  17   6        6.26        5.57      0.72 o 
   6  17   6        0.41        0.66      0.53 o 
   7  17   6        0.66        0.00      0.54 o 
  -2  18   6        0.32       -0.14      0.85 o 
  -1  18   6        0.28        0.81      0.91 o 
   0  18   6        0.00       -0.66      0.66 o 
   1  18   6        0.32        1.08      0.66 o 
   2  18   6        0.27        0.60      0.65 o 
   3  18   6        2.30        0.74      0.67 o 
   4  18   6        2.79        2.66      0.62 o 
   5  18   6        4.32        3.52      0.68 o 
   6  18   6        0.00        0.17      0.54 o 
  -1  19   6        0.11        1.20      0.93 o 
   0  19   6        0.04        0.20      0.69 o 
   1  19   6        0.09        0.02      0.62 o 
   2  19   6        1.48        0.33      0.65 o 
   3  19   6        0.09       -0.16      0.68 o 
   4  19   6        0.51        0.17      0.53 o 
   5  19   6        1.20        0.14      1.45 o 
   1  20   6        0.36        0.16      0.68 o 
   2  20   6        0.44        0.21      0.69 o 
   3  20   6        0.11       -0.49      0.49 o 
   4  20   6        3.49        3.18      0.77 o 
  -2 -17   7        0.05       -0.06      0.43 o 
  -1 -17   7        0.01       -0.10      0.41 o 
   0 -17   7        0.04       -0.24      0.42 o 
  -4 -16   7        0.00       -0.11      0.45 o 
  -3 -16   7        0.48        0.41      0.43 o 
  -2 -16   7        0.13       -0.15      0.41 o 
  -1 -16   7        0.01       -0.30      0.39 o 
   0 -16   7        0.01       -0.08      0.40 o 
   1 -16   7        0.04        0.02      0.43 o 
   2 -16   7        0.00       -0.13      0.44 o 
  -5 -15   7        0.92        0.94      0.57 o 
  -4 -15   7        0.02       -0.22      0.44 o 
  -3 -15   7        1.52        1.92      0.46 o 
  -2 -15   7        0.30        0.14      0.38 o 
  -1 -15   7        0.18        0.59      0.39 o 
   0 -15   7        0.10       -0.03      0.38 o 
   1 -15   7        1.06        1.66      0.46 o 
   2 -15   7        0.41        0.88      0.45 o 
   3 -15   7        0.29        0.51      0.46 o 
  -6 -14   7        0.17        1.36      0.59 o 
  -5 -14   7        0.02       -0.34      0.42 o 
  -4 -14   7        0.16        0.05      0.42 o 
  -3 -14   7        0.98        1.42      0.42 o 
  -2 -14   7        0.55        0.86      0.38 o 
  -1 -14   7        0.32        0.20      0.35 o 
   0 -14   7        0.62        0.38      0.39 o 
   1 -14   7        1.96        2.33      0.56 o 
   2 -14   7        0.08        0.76      0.41 o 
   3 -14   7        0.04        0.22      0.42 o 
   4 -14   7        0.17        0.47      0.46 o 
  -6 -13   7        0.10       -0.46      0.46 o 
  -5 -13   7        1.82        1.10      0.54 o 
  -4 -13   7        3.46        3.49      0.52 o 
  -3 -13   7        0.12       -0.32      0.32 o 
  -2 -13   7        0.03       -0.07      0.33 o 
  -1 -13   7        0.08        0.01      0.33 o 
   0 -13   7       11.09       10.69      0.64 o 
   1 -13   7        1.50        2.20      0.47 o 
   2 -13   7        0.85        1.34      0.50 o 
   3 -13   7        1.75        1.91      0.50 o 
   4 -13   7        0.16       -0.28      0.41 o 
   5 -13   7        0.09       -0.15      0.44 o 
  -7 -12   7        0.18       -0.02      0.64 o 
  -6 -12   7        1.61        1.17      0.55 o 
  -5 -12   7        0.51        0.06      0.47 o 
  -4 -12   7        4.87        5.44      0.86 o 
  -3 -12   7        1.87        1.99      0.39 o 
  -2 -12   7        0.62        0.11      0.32 o 
  -1 -12   7        1.80        1.84      0.38 o 
   0 -12   7        0.44        0.58      0.35 o 
   1 -12   7        0.54        0.42      0.37 o 
   2 -12   7        0.83        1.64      0.40 o 
   3 -12   7        0.29        0.36      0.40 o 
   4 -12   7        0.76        0.59      0.45 o 
   5 -12   7        0.25        0.85      0.49 o 
  -7 -11   7        1.04        1.20      0.70 o 
  -6 -11   7        3.05        1.64      0.56 o 
  -5 -11   7        6.78        7.33      0.82 o 
  -4 -11   7        5.03        5.10      0.54 o 
  -3 -11   7        0.34       -0.28      0.29 o 
  -2 -11   7        5.86        5.71      0.46 o 
  -1 -11   7       18.63       16.39      0.67 o 
   0 -11   7       19.28       17.83      0.91 o 
   1 -11   7       23.19       22.83      0.86 o 
   2 -11   7        2.67        3.34      0.47 o 
   3 -11   7        0.34        0.04      0.37 o 
   4 -11   7        0.73        1.65      0.47 o 
   5 -11   7        0.18       -0.02      0.44 o 
   6 -11   7        0.06       -0.36      0.47 o 
  -7 -10   7        0.60        1.76      0.69 o 
  -6 -10   7        0.27        0.96      0.51 o 
  -5 -10   7       15.73       14.64      1.04 o 
  -4 -10   7        0.09       -0.27      0.31 o 
  -3 -10   7        1.53        2.03      0.35 o 
  -2 -10   7        0.21       -0.01      0.25 o 
  -1 -10   7        2.33        1.76      0.30 o 
   0 -10   7        7.07        7.53      0.47 o 
   1 -10   7        3.17        2.54      0.38 o 
   2 -10   7        0.22        0.21      0.31 o 
   3 -10   7        0.79        0.30      0.35 o 
   4 -10   7        2.60        1.64      0.45 o 
   5 -10   7        0.24        0.96      0.45 o 
   6 -10   7        0.00        0.80      0.48 o 
  -8  -9   7        0.02        0.12      0.69 o 
  -7  -9   7        2.00        2.45      0.73 o 
  -6  -9   7       15.42       15.05      1.01 o 
  -5  -9   7        5.05        4.87      0.61 o 
  -4  -9   7        0.18       -0.29      0.29 o 
  -3  -9   7        0.31        0.58      0.27 o 
  -2  -9   7        8.75        8.13      0.47 o 
  -1  -9   7       31.27       37.62      0.84 o 
   0  -9   7       47.94       48.51      1.07 o 
   1  -9   7       45.77       52.28      1.15 o 
   2  -9   7       35.32       36.00      0.98 o 
   3  -9   7        0.07       -0.02      0.30 o 
   4  -9   7        0.47        0.45      0.22 o 
   5  -9   7        0.08        0.00      0.29 o 
   6  -9   7        0.02        0.08      0.45 o 
   7  -9   7        0.38        0.36      0.61 o 
  -8  -8   7        0.40       -0.25      0.66 o 
  -7  -8   7        6.28        6.30      0.90 o 
  -6  -8   7       19.56       15.69      1.15 o 
  -5  -8   7        0.65        0.49      0.39 o 
  -4  -8   7        8.39        6.10      0.70 o 
  -3  -8   7        1.07        0.40      0.23 o 
  -2  -8   7        9.45       10.58      0.50 o 
  -1  -8   7       38.61       35.02      0.76 o 
   0  -8   7       21.85       23.96      0.66 o 
   1  -8   7       34.89       39.24      0.91 o 
   2  -8   7        9.05        8.17      0.50 o 
   3  -8   7        3.60        4.29      0.45 o 
   4  -8   7        2.82        2.67      0.30 o 
   5  -8   7        1.04        1.45      0.33 o 
   6  -8   7        0.01       -0.32      0.32 o 
   7  -8   7        0.35       -0.03      0.59 o 
  -8  -7   7        3.11        2.97      2.84 o 
  -7  -7   7        2.04        1.74      0.71 o 
  -6  -7   7        0.01       -0.28      0.50 o 
  -5  -7   7        1.12        0.63      0.42 o 
  -4  -7   7       17.10       16.15      0.82 o 
  -3  -7   7       23.01       23.91      0.76 o 
  -2  -7   7        2.42        3.64      0.28 o 
  -1  -7   7       98.31      102.84      1.62 o 
   0  -7   7       94.52      103.10      1.42 o 
   1  -7   7       26.80       26.07      0.67 o 
   2  -7   7        1.63        3.16      0.33 o 
   3  -7   7        1.56        2.25      0.33 o 
   4  -7   7        3.15        3.20      0.30 o 
   5  -7   7        1.74        2.83      0.34 o 
   6  -7   7        1.87        2.06      0.38 o 
   7  -7   7        0.86        0.22      0.60 o 
   8  -7   7        0.04       -0.28      0.64 o 
  -8  -6   7        0.34        2.05      1.24 o 
  -7  -6   7        4.94        4.68      0.83 o 
  -6  -6   7        1.55        2.48      1.10 o 
  -5  -6   7        0.56        1.19      0.42 o 
  -4  -6   7        0.87        0.80      0.42 o 
  -3  -6   7       71.51       64.43      1.63 o 
  -2  -6   7       12.76       12.76      0.45 o 
  -1  -6   7      127.72      110.93      2.26 o 
   0  -6   7      101.60       96.84      1.80 o 
   1  -6   7        3.27        3.78      0.29 o 
   2  -6   7        0.32        0.08      0.21 o 
   3  -6   7       26.86       28.29      0.74 o 
   4  -6   7       14.01       14.91      0.52 o 
   5  -6   7        9.04       10.80      0.52 o 
   6  -6   7        9.80       10.75      0.59 o 
   7  -6   7        0.98        0.27      0.42 o 
   8  -6   7        0.87        1.28      0.68 o 
  -8  -5   7        1.26        0.21      0.70 o 
  -7  -5   7        2.81        3.84      0.81 o 
  -6  -5   7        0.00        0.38      0.50 o 
  -5  -5   7       13.04       15.53      1.00 o 
  -4  -5   7        3.65        4.68      0.69 o 
  -3  -5   7       57.18       60.12      1.34 o 
  -2  -5   7      569.23      526.24      5.62 o 
  -1  -5   7      244.72      251.07      3.96 o 
   0  -5   7      178.37      174.92      2.84 o 
   1  -5   7        4.76        4.20      0.44 o 
   2  -5   7       36.57       32.90      0.68 o 
   3  -5   7       43.18       43.32      0.90 o 
   4  -5   7        0.18       -0.06      0.19 o 
   5  -5   7       12.23       14.44      0.57 o 
   6  -5   7        2.84        2.50      0.36 o 
   7  -5   7        0.09        0.00      0.32 o 
   8  -5   7        1.21       -0.05      0.61 o 
  -8  -4   7        4.94        5.33      0.92 o 
  -7  -4   7        0.22        0.38      0.61 o 
  -6  -4   7        2.78        2.22      0.62 o 
  -5  -4   7        9.73       11.55      0.93 o 
  -4  -4   7       11.71       10.30      0.64 o 
  -3  -4   7       20.10       20.12      0.86 o 
  -2  -4   7       73.66       74.39      1.08 o 
  -1  -4   7      372.86      394.29      5.07 o 
   0  -4   7        0.25        0.25      0.29 o 
   1  -4   7       25.87       23.88      0.56 o 
   2  -4   7       30.59       28.03      1.17 o 
   3  -4   7        6.78        6.23      0.58 o 
   4  -4   7       19.53       18.71      0.53 o 
   5  -4   7       31.62       28.40      0.71 o 
   6  -4   7        6.17        5.41      0.43 o 
   7  -4   7        0.65        0.20      0.35 o 
   8  -4   7        0.46        0.78      0.63 o 
   9  -4   7        0.02        0.29      1.17 o 
  -8  -3   7        0.41       -0.46      0.98 o 
  -7  -3   7        0.30       -0.59      0.59 o 
  -6  -3   7        2.51        4.93      1.69 o 
  -5  -3   7       19.27       20.53      1.08 o 
  -4  -3   7       16.02       12.22      0.68 o 
  -3  -3   7       44.82       39.51      1.01 o 
  -2  -3   7      497.27      510.96      6.62 o 
  -1  -3   7      443.30      455.80     12.77 o 
   0  -3   7        1.64        0.86      0.27 o 
   1  -3   7        0.82        1.39      0.21 o 
   2  -3   7       40.01       46.20      0.68 o 
   3  -3   7       11.32        8.66      0.39 o 
   4  -3   7       55.48       61.39      0.99 o 
   5  -3   7        0.02        0.05      0.21 o 
   6  -3   7        0.00       -0.24      0.24 o 
   7  -3   7       10.98       11.13      0.61 o 
   8  -3   7        1.80        1.18      0.63 o 
   9  -3   7        0.01       -0.48      1.16 o 
  -8  -2   7        0.01        0.37      1.02 o 
  -7  -2   7       11.85       12.76      1.15 o 
  -6  -2   7        0.32        0.15      0.49 o 
  -5  -2   7       42.71       38.95      1.44 o 
  -4  -2   7       14.85       16.60      0.85 o 
  -3  -2   7      256.96      241.51      3.97 o 
  -2  -2   7      465.09      452.59      5.89 o 
  -1  -2   7       60.59       71.58      1.84 o 
   0  -2   7        1.78        0.04      0.23 o 
   1  -2   7       59.49       67.74      1.30 o 
   2  -2   7       16.30       20.57      0.37 o 
   3  -2   7        2.35        0.31      0.32 o 
   4  -2   7       24.01       30.83      0.64 o 
   5  -2   7       29.51       28.61      0.69 o 
   6  -2   7        0.08        0.25      0.25 o 
   7  -2   7        5.25        5.79      0.47 o 
   8  -2   7        0.46        0.22      1.70 o 
   9  -2   7        0.10        0.45      1.19 o 
  -8  -1   7        0.05       -0.94      0.94 o 
  -7  -1   7        3.28        1.63      0.85 o 
  -6  -1   7        2.12        1.59      0.91 o 
  -5  -1   7        3.01        2.59      0.55 o 
  -4  -1   7      153.93      139.66      3.11 o 
  -3  -1   7      308.34      293.26      4.71 o 
  -2  -1   7       59.82       64.10      1.06 o 
   0  -1   7        5.47       10.60      0.58 o 
   1  -1   7       35.51       38.42      0.81 o 
   2  -1   7       25.14       27.12      0.39 o 
   4  -1   7       37.66       37.89      0.70 o 
   5  -1   7       13.84       14.26      0.66 o 
   6  -1   7       23.61       20.05      0.64 o 
   7  -1   7        0.01        0.10      0.28 o 
   8  -1   7        1.18        1.52      0.78 o 
   9  -1   7        0.02        0.73      1.21 o 
  -8   0   7        1.59        3.27      1.29 o 
  -7   0   7        1.13        1.53      0.71 o 
  -6   0   7       16.29       16.72      1.20 o 
  -5   0   7        5.47        4.85      0.65 o 
  -4   0   7      143.30      141.49      3.18 o 
  -3   0   7      378.14      375.54      7.05 o 
  -2   0   7      109.33       96.63      1.74 o 
  -1   0   7      106.31       81.95      1.44 o 
   0   0   7      305.01      320.56      6.31 o 
   1   0   7        6.89        4.84      0.57 o 
   2   0   7        0.71        0.52      0.13 o 
   3   0   7      239.07      129.62      3.67 o 
   4   0   7       70.14       65.47      1.09 o 
   5   0   7        0.04       -0.13      0.18 o 
   6   0   7        5.96        5.38      0.39 o 
   7   0   7        0.05        0.01      0.30 o 
   8   0   7        1.14        1.59      0.57 o 
   9   0   7        5.01        8.02      1.74 o 
  -8   1   7        1.02        2.53      1.19 o 
  -7   1   7        3.97        5.05      0.70 o 
  -6   1   7        0.44        1.10      0.59 o 
  -5   1   7        9.36        8.33      0.97 o 
  -4   1   7      220.31      225.53      5.90 o 
  -3   1   7      414.16      406.72      7.64 o 
  -2   1   7        8.56        5.89      0.83 o 
  -1   1   7        0.40        1.56      0.12 o 
   0   1   7      168.43      152.99     15.91 o 
   1   1   7      384.87      474.42      7.17 o 
   2   1   7      378.88      363.16      4.23 o 
   3   1   7       80.37       56.30      3.19 o 
   4   1   7       40.59       42.17      0.93 o 
   5   1   7        1.47        0.43      0.22 o 
   6   1   7        0.04       -0.11      0.25 o 
   7   1   7        1.85        1.34      0.26 o 
   8   1   7        5.27        4.77      0.60 o 
   9   1   7        2.21        3.29      1.38 o 
  -8   2   7        0.04        0.21      1.06 o 
  -7   2   7        1.87       -0.05      0.94 o 
  -6   2   7        1.68        2.65      0.54 o 
  -5   2   7       17.31       13.22      1.00 o 
  -4   2   7      100.31       97.41      2.46 o 
  -3   2   7       11.18        6.79      0.62 o 
  -1   2   7        0.24        0.31      0.12 o 
   0   2   7      420.73      456.62      8.07 o 
   1   2   7       66.29       61.91      0.93 o 
   2   2   7      466.76      526.59      7.86 o 
   4   2   7      180.02      156.78      1.94 o 
   5   2   7       12.89       12.93      0.53 o 
   6   2   7        4.79        4.10      0.31 o 
   7   2   7        1.50        0.18      0.25 o 
   8   2   7        0.19        0.37      0.30 o 
   9   2   7        0.52        0.74      1.04 o 
  10   2   7        0.15        0.05      1.24 o 
  -8   3   7        0.03        0.35      1.15 o 
  -7   3   7        0.07       -0.29      0.85 o 
  -6   3   7        0.01       -0.57      0.57 o 
  -5   3   7       25.09       21.32      0.95 o 
  -4   3   7        4.26        5.47      1.04 o 
  -3   3   7       55.26       54.19      1.60 o 
  -2   3   7       24.92       26.63      0.85 o 
  -1   3   7       27.70       25.00      1.35 o 
   0   3   7      104.22      128.77      1.84 o 
   1   3   7        9.12        7.17      0.27 o 
   2   3   7      101.56       87.93      1.08 o 
   3   3   7      259.87      263.33      2.91 o 
   4   3   7       51.46       43.39      0.96 o 
   5   3   7        3.19        2.77      0.33 o 
   6   3   7        1.05        0.51      0.23 o 
   7   3   7        0.01       -0.21      0.24 o 
   8   3   7        0.94        1.22      0.35 o 
   9   3   7        1.13        1.31      0.55 o 
  10   3   7        1.45        1.26      0.81 o 
  -8   4   7        0.19        0.39      1.08 o 
  -7   4   7        0.08        1.38      1.07 o 
  -6   4   7       10.92        9.40      1.25 o 
  -5   4   7       30.97       29.78      1.14 o 
  -4   4   7        4.29        4.52      0.53 o 
  -3   4   7        4.81        3.87      0.52 o 
  -2   4   7       75.26       69.65      1.91 o 
  -1   4   7       63.12       58.33      0.91 o 
   0   4   7        7.85        4.69      0.47 o 
   1   4   7      868.22      940.90     10.67 o 
   2   4   7      770.85      866.39      9.96 o 
   3   4   7       25.69       30.20      0.51 o 
   4   4   7      163.90      148.52      1.97 o 
   5   4   7       50.18       54.67      1.37 o 
   6   4   7        1.69        0.82      0.25 o 
   7   4   7        5.08        4.99      0.39 o 
   8   4   7        3.26        3.70      0.47 o 
   9   4   7        2.10        2.53      0.53 o 
  10   4   7        0.04       -0.72      0.72 o 
  -8   5   7        0.00       -0.48      0.79 o 
  -7   5   7        0.03        0.57      1.05 o 
  -6   5   7        6.98        4.92      1.23 o 
  -5   5   7        4.20        6.24      0.68 o 
  -4   5   7        7.18        7.95      0.67 o 
  -3   5   7       46.41       45.39      2.16 o 
  -2   5   7        0.40        0.41      0.28 o 
  -1   5   7      265.24      244.08      4.70 o 
   0   5   7       44.43       50.36      0.76 o 
   1   5   7      732.66      791.48      8.30 o 
   2   5   7       89.77       83.23      0.96 o 
   3   5   7        0.03        1.48      0.20 o 
   4   5   7       19.59       25.63      0.54 o 
   5   5   7      194.81      176.02      2.20 o 
   6   5   7        1.26        1.01      0.27 o 
   7   5   7        0.07       -0.11      0.24 o 
   8   5   7        7.42        8.32      0.74 o 
   9   5   7        0.33        0.71      0.48 o 
  10   5   7        0.28        0.49      1.04 o 
  -7   6   7        0.00       -0.10      0.75 o 
  -6   6   7        1.29        2.59      1.12 o 
  -5   6   7        0.01        0.22      0.46 o 
  -4   6   7       14.47       15.25      0.90 o 
  -3   6   7        6.08        6.48      0.58 o 
  -2   6   7      210.09      199.84      3.42 o 
  -1   6   7      117.65      121.93      1.73 o 
   0   6   7      256.51      264.95      2.73 o 
   1   6   7      166.16      184.13      2.19 o 
   2   6   7       14.79       12.00      0.28 o 
   3   6   7      100.26       93.38      2.14 o 
   4   6   7        0.10        0.13      0.19 o 
   5   6   7       59.05       51.76      0.96 o 
   6   6   7       42.68       44.68      1.25 o 
   7   6   7        8.38        7.69      0.58 o 
   8   6   7        0.09        0.23      0.32 o 
   9   6   7        0.03       -0.35      0.77 o 
  10   6   7        0.15        1.07      0.68 o 
  -7   7   7        0.16        0.73      0.85 o 
  -6   7   7        0.42        0.51      0.75 o 
  -5   7   7        2.09        2.42      0.74 o 
  -4   7   7        2.83        5.06      0.60 o 
  -3   7   7       11.36       10.80      0.74 o 
  -2   7   7      192.14      191.39      3.37 o 
  -1   7   7       32.57       32.90      0.75 o 
   0   7   7        0.91        0.39      0.18 o 
   1   7   7        3.81        3.89      0.24 o 
   2   7   7        4.25        6.73      0.28 o 
   3   7   7       88.71       86.89      1.30 o 
   4   7   7        1.43        1.25      0.21 o 
   5   7   7        2.70        3.22      0.31 o 
   6   7   7        2.47        2.12      0.28 o 
   7   7   7        2.04        2.30      0.33 o 
   8   7   7        8.04        9.15      0.59 o 
   9   7   7        0.11       -0.16      0.46 o 
  10   7   7        0.55        2.25      0.96 o 
  -7   8   7        0.47        0.14      0.89 o 
  -6   8   7        0.27       -0.08      0.74 o 
  -5   8   7        2.90        2.89      1.32 o 
  -4   8   7        0.13        0.47      0.38 o 
  -3   8   7        0.53        0.20      0.33 o 
  -2   8   7        0.19       -0.14      0.29 o 
  -1   8   7       39.23       43.31      1.09 o 
   0   8   7      400.15      401.79      4.92 o 
   1   8   7       77.53       69.29      1.13 o 
   2   8   7       12.19       12.37      0.38 o 
   3   8   7       26.76       24.82      0.52 o 
   4   8   7       10.49       13.65      0.45 o 
   5   8   7       27.71       23.83      0.59 o 
   6   8   7        0.49        0.10      0.22 o 
   7   8   7        9.03        9.55      0.58 o 
   8   8   7        2.13        1.02      0.36 o 
   9   8   7        0.16       -0.01      0.57 o 
  10   8   7        0.96        0.98      0.62 o 
  -7   9   7        0.00       -0.68      0.68 o 
  -6   9   7        0.12        0.17      0.59 o 
  -5   9   7        6.34        7.53      1.13 o 
  -4   9   7        2.64        0.87      0.63 o 
  -3   9   7        2.27        3.07      0.47 o 
  -2   9   7        2.41        2.36      0.36 o 
  -1   9   7       86.00       82.46      1.28 o 
   0   9   7        9.26       10.34      0.46 o 
   1   9   7      131.17      141.07      2.03 o 
   2   9   7      113.20      110.86      1.51 o 
   3   9   7        0.51        1.05      0.21 o 
   4   9   7       23.32       22.80      0.57 o 
   5   9   7       19.83       17.63      0.55 o 
   6   9   7        6.42        4.49      0.40 o 
   7   9   7        6.79        5.68      0.50 o 
   8   9   7        0.73        0.74      0.41 o 
   9   9   7        8.95       10.90      1.00 o 
  -6  10   7        1.68        2.24      1.01 o 
  -5  10   7        0.00        0.29      0.56 o 
  -4  10   7        0.01       -0.09      0.46 o 
  -3  10   7        6.68        8.11      0.75 o 
  -2  10   7        0.99        0.93      0.29 o 
  -1  10   7       50.05       46.25      0.93 o 
   0  10   7        4.27        3.97      0.38 o 
   1  10   7      165.44      162.89      2.32 o 
   2  10   7      151.80      154.12      2.00 o 
   3  10   7       48.28       39.01      0.80 o 
   4  10   7       91.03       80.26      1.22 o 
   5  10   7        2.37        3.52      0.32 o 
   6  10   7       16.20       14.74      0.66 o 
   7  10   7       12.86       13.85      0.71 o 
   8  10   7        4.92        5.22      0.80 o 
   9  10   7        1.89        1.73      0.89 o 
  -6  11   7        0.64        0.73      0.81 o 
  -5  11   7        0.09       -0.50      0.50 o 
  -4  11   7        2.78        4.46      0.79 o 
  -3  11   7        3.37        4.50      0.58 o 
  -2  11   7        0.78        0.34      0.37 o 
  -1  11   7        0.16        0.55      0.28 o 
   0  11   7       12.11       14.46      0.65 o 
   1  11   7       24.43       22.63      0.71 o 
   2  11   7        2.07        2.23      0.30 o 
   3  11   7       62.43       59.75      0.98 o 
   4  11   7        6.61        8.15      0.43 o 
   5  11   7        9.58        9.31      0.56 o 
   6  11   7        7.74        6.98      0.53 o 
   7  11   7        0.60        0.12      0.36 o 
   8  11   7       14.38       14.97      0.86 o 
   9  11   7        0.15        0.99      0.61 o 
  -5  12   7        1.37        1.68      0.82 o 
  -4  12   7        2.95        1.71      0.55 o 
  -3  12   7        0.03       -0.16      0.41 o 
  -2  12   7        0.44        0.43      0.40 o 
  -1  12   7        5.90        4.89      0.61 o 
   0  12   7        0.00       -0.37      0.37 o 
   1  12   7       34.56       34.21      1.01 o 
   2  12   7       25.22       26.24      0.91 o 
   3  12   7       20.42       16.56      0.68 o 
   4  12   7        9.84       10.23      0.59 o 
   5  12   7        5.66        5.76      0.48 o 
   6  12   7       13.12       10.84      0.64 o 
   7  12   7       17.09       18.85      1.52 o 
   8  12   7        7.65        8.43      0.87 o 
   9  12   7        0.31        0.30      0.61 o 
  -5  13   7        0.51       -0.12      0.72 o 
  -4  13   7        1.28        1.09      1.56 o 
  -3  13   7        2.39        2.70      0.78 o 
  -2  13   7        0.54        0.85      0.52 o 
  -1  13   7       10.20       11.28      0.85 o 
   0  13   7        9.68        9.71      1.39 o 
   1  13   7        7.47        9.69      0.77 o 
   2  13   7       29.11       26.98      1.10 o 
   3  13   7       17.92       18.48      1.09 o 
   4  13   7        2.22        1.13      0.33 o 
   5  13   7       11.97       10.04      0.91 o 
   6  13   7        2.46        2.84      0.49 o 
   7  13   7       13.64       14.10      0.98 o 
   8  13   7        0.07       -0.31      0.50 o 
   9  13   7        0.89        0.62      0.63 o 
  -4  14   7        0.27        0.43      0.75 o 
  -3  14   7        0.86        1.15      0.75 o 
  -2  14   7        1.05        0.74      0.81 o 
  -1  14   7        1.63        1.31      1.10 o 
   0  14   7       32.15       35.19      1.42 o 
   1  14   7       16.01       18.30      1.30 o 
   2  14   7        8.73        6.49      0.71 o 
   3  14   7        1.95        2.06      0.56 o 
   4  14   7        3.49        3.43      0.56 o 
   5  14   7        2.78        2.37      0.45 o 
   6  14   7       12.40       14.10      0.83 o 
   7  14   7       15.89       15.11      1.06 o 
   8  14   7        0.61        0.63      0.52 o 
  -4  15   7        0.60        0.22      0.97 o 
  -3  15   7        1.89        1.32      1.01 o 
  -2  15   7        1.95        1.00      1.01 o 
  -1  15   7        5.65        5.14      1.15 o 
   0  15   7        3.55        3.18      0.74 o 
   1  15   7        7.55        6.35      0.87 o 
   2  15   7       10.41       10.51      1.18 o 
   3  15   7        2.51        1.79      0.51 o 
   4  15   7        3.06        2.02      0.50 o 
   5  15   7        1.69        2.14      0.46 o 
   6  15   7       12.28       12.88      0.87 o 
   7  15   7        1.35        1.92      0.60 o 
   8  15   7        0.17        0.59      0.56 o 
  -3  16   7        0.67        0.47      0.91 o 
  -2  16   7        0.18       -0.82      0.82 o 
  -1  16   7        3.97        4.97      1.21 o 
   0  16   7        3.35        3.06      0.77 o 
   1  16   7        4.01        4.35      0.82 o 
   2  16   7        2.49        1.19      0.65 o 
   3  16   7        2.11        2.24      0.55 o 
   4  16   7        0.15       -0.31      0.48 o 
   5  16   7        1.31        1.21      0.47 o 
   6  16   7       15.20       16.53      1.07 o 
   7  16   7        0.52        0.32      0.53 o 
   8  16   7        0.18       -0.49      0.49 o 
  -2  17   7        1.06        1.59      1.02 o 
  -1  17   7        1.30        1.99      1.02 o 
   0  17   7        0.71        0.75      0.66 o 
   1  17   7        1.00        1.20      0.68 o 
   2  17   7        1.30        0.38      0.78 o 
   3  17   7        0.46       -0.03      0.49 o 
   4  17   7        0.00        0.35      0.47 o 
   5  17   7       14.73       17.61      1.08 o 
   6  17   7        2.53        1.92      0.63 o 
   7  17   7        1.04        2.57      0.88 o 
  -1  18   7        0.14       -0.38      0.82 o 
   0  18   7        0.07       -0.04      0.68 o 
   1  18   7        0.48       -0.69      0.69 o 
   2  18   7        0.09        0.42      0.97 o 
   3  18   7        0.00       -0.67      0.67 o 
   4  18   7        1.70        2.46      0.60 o 
   5  18   7        4.84        4.64      0.71 o 
   6  18   7        1.25        1.27      0.90 o 
   0  19   7        0.03       -0.03      0.69 o 
   1  19   7        0.58       -0.59      0.61 o 
   2  19   7        0.43       -0.49      0.65 o 
   3  19   7        0.60       -0.19      0.52 o 
   4  19   7        2.15        2.80      0.66 o 
   5  19   7        3.77        1.58      0.62 o 
   2  20   7        0.41        0.15      0.67 o 
   3  20   7        0.08       -0.53      0.53 o 
  -3 -16   8        0.57        0.19      0.41 o 
  -2 -16   8        1.66        1.69      0.41 o 
  -1 -16   8        0.14        0.21      0.38 o 
   0 -16   8        0.10        0.56      0.39 o 
   1 -16   8        0.04        0.53      0.43 o 
  -4 -15   8        0.48        0.04      0.41 o 
  -3 -15   8        3.96        4.34      0.49 o 
  -2 -15   8        1.12        1.87      0.41 o 
  -1 -15   8        0.28        0.44      0.37 o 
   0 -15   8        0.07        0.06      0.37 o 
   1 -15   8        0.39        0.38      0.40 o 
   2 -15   8        0.25        0.31      0.42 o 
  -5 -14   8        0.95        0.74      0.50 o 
  -4 -14   8        4.52        4.73      0.56 o 
  -3 -14   8        7.05        7.85      0.57 o 
  -2 -14   8        1.63        1.00      0.37 o 
  -1 -14   8        2.11        1.98      0.41 o 
   0 -14   8        0.16        0.08      0.34 o 
   1 -14   8        0.09       -0.34      0.36 o 
   2 -14   8        0.22        0.38      0.39 o 
   3 -14   8        0.26        0.87      0.44 o 
  -6 -13   8        0.13        0.02      0.52 o 
  -5 -13   8        1.99        1.67      0.53 o 
  -4 -13   8        4.30        6.31      0.69 o 
  -3 -13   8        0.31       -0.32      0.33 o 
  -2 -13   8        0.50        0.88      0.34 o 
  -1 -13   8        0.10       -0.26      0.31 o 
   0 -13   8        1.06        0.89      0.36 o 
   1 -13   8        0.00        0.21      0.44 o 
   2 -13   8        1.07        0.78      0.39 o 
   3 -13   8        0.63        0.71      0.41 o 
   4 -13   8        0.02       -0.16      0.41 o 
  -6 -12   8        1.20        0.93      0.71 o 
  -5 -12   8        1.72        1.32      0.52 o 
  -4 -12   8        7.38        6.97      0.73 o 
  -3 -12   8        6.18        5.55      0.63 o 
  -2 -12   8        5.80        7.07      0.49 o 
  -1 -12   8        1.51        1.74      0.35 o 
   0 -12   8        3.73        4.54      0.52 o 
   1 -12   8        1.93        1.34      0.44 o 
   2 -12   8        2.87        3.15      0.52 o 
   3 -12   8        0.88        0.90      0.42 o 
   4 -12   8        0.01       -0.11      0.43 o 
   5 -12   8        0.04        0.25      0.48 o 
  -7 -11   8        0.03        0.59      0.70 o 
  -6 -11   8        1.57        2.07      0.80 o 
  -5 -11   8        7.35        8.78      0.76 o 
  -4 -11   8        3.50        2.74      0.44 o 
  -3 -11   8        1.88        2.37      0.41 o 
  -2 -11   8        0.50        0.30      0.29 o 
  -1 -11   8        0.00       -0.25      0.25 o 
   0 -11   8        5.60        4.89      0.42 o 
   1 -11   8       14.35       16.12      0.95 o 
   2 -11   8        5.49        5.03      0.51 o 
   3 -11   8        1.08        1.38      0.42 o 
   4 -11   8        0.03        0.08      0.42 o 
   5 -11   8        0.01       -0.01      0.43 o 
   6 -11   8        0.04       -0.24      0.48 o 
  -7 -10   8        1.48        1.13      0.66 o 
  -6 -10   8        3.08        2.24      0.57 o 
  -5 -10   8       10.64       10.17      0.86 o 
  -4 -10   8        1.51        0.75      0.41 o 
  -3 -10   8        8.45        7.76      0.70 o 
  -2 -10   8       10.55       10.62      0.51 o 
  -1 -10   8        2.19        2.75      0.30 o 
   0 -10   8        4.19        4.67      0.36 o 
   1 -10   8        3.88        3.30      0.40 o 
   2 -10   8       17.16       16.71      1.14 o 
   3 -10   8        0.12       -0.10      0.36 o 
   4 -10   8        0.27        0.10      0.38 o 
   5 -10   8        0.11       -0.05      0.41 o 
   6 -10   8        0.02        0.48      0.48 o 
  -7  -9   8        0.44       -0.35      0.94 o 
  -6  -9   8        1.04        1.25      0.54 o 
  -5  -9   8        0.74        0.70      0.45 o 
  -4  -9   8        6.95        7.40      0.65 o 
  -3  -9   8       17.32       17.73      0.71 o 
  -2  -9   8        7.87        9.49      0.58 o 
  -1  -9   8        1.82        0.91      0.32 o 
   0  -9   8       18.80       18.57      0.59 o 
   1  -9   8       45.94       51.76      1.12 o 
   2  -9   8        7.38        9.80      0.57 o 
   3  -9   8        0.08       -0.28      0.32 o 
   4  -9   8        0.26        0.11      0.35 o 
   5  -9   8        0.78        0.90      0.44 o 
   6  -9   8        0.13        0.44      0.47 o 
   7  -9   8        0.03        0.20      0.49 o 
  -7  -8   8        0.90        1.38      0.67 o 
  -6  -8   8        3.82        6.15      0.81 o 
  -5  -8   8        6.88        6.85      0.66 o 
  -4  -8   8       32.75       34.51      1.17 o 
  -3  -8   8       21.57       26.12      0.76 o 
  -2  -8   8       30.47       34.72      0.73 o 
  -1  -8   8        9.94        9.86      0.55 o 
   0  -8   8       43.25       41.06      1.20 o 
   1  -8   8       31.87       32.72      0.78 o 
   2  -8   8        0.08        0.02      0.43 o 
   3  -8   8        0.06       -0.17      0.28 o 
   4  -8   8        1.21        0.62      0.35 o 
   5  -8   8        0.00        0.04      0.37 o 
   6  -8   8        0.22        1.12      0.47 o 
   7  -8   8        0.02        0.23      0.50 o 
  -8  -7   8        0.54       -0.06      0.64 o 
  -7  -7   8        0.15        0.32      0.60 o 
  -6  -7   8        0.15        0.38      0.55 o 
  -5  -7   8        3.74        5.96      0.63 o 
  -4  -7   8        0.94        0.91      0.37 o 
  -3  -7   8       36.57       34.54      0.99 o 
  -2  -7   8        1.92        1.82      0.31 o 
  -1  -7   8       87.46       81.18      1.67 o 
   0  -7   8       24.28       24.23      1.07 o 
   1  -7   8       11.45       12.60      0.63 o 
   2  -7   8        0.62        0.29      0.23 o 
   3  -7   8        1.67        1.28      0.29 o 
   4  -7   8        0.44        0.26      0.30 o 
   5  -7   8        0.00       -0.06      0.32 o 
   6  -7   8        3.16        2.89      0.36 o 
   7  -7   8        0.02       -0.31      0.44 o 
  -8  -6   8        0.20       -0.47      0.65 o 
  -7  -6   8        1.25       -0.32      0.64 o 
  -6  -6   8        0.23       -0.52      0.52 o 
  -5  -6   8       23.51       24.80      1.12 o 
  -4  -6   8       74.04       69.72      1.64 o 
  -3  -6   8       39.35       40.65      1.37 o 
  -2  -6   8       39.42       39.12      0.91 o 
  -1  -6   8       31.31       30.26      0.83 o 
   0  -6   8      120.63      123.62      2.19 o 
   1  -6   8       23.74       25.14      0.69 o 
   2  -6   8        0.03       -0.16      0.17 o 
   3  -6   8        1.82        1.25      0.27 o 
   4  -6   8        1.27        1.57      0.33 o 
   5  -6   8        1.38        1.07      0.22 o 
   6  -6   8        0.24        0.10      0.27 o 
   7  -6   8        0.17        0.12      0.40 o 
   8  -6   8        0.14        0.01      0.58 o 
  -8  -5   8        0.01       -0.23      0.62 o 
  -7  -5   8        0.15        1.19      0.68 o 
  -6  -5   8       12.63       14.49      1.08 o 
  -5  -5   8       25.80       25.58      1.16 o 
  -4  -5   8       54.54       57.63      1.45 o 
  -3  -5   8       12.68       11.54      0.92 o 
  -2  -5   8       40.08       41.35      1.08 o 
  -1  -5   8       95.87       94.46      1.72 o 
   0  -5   8       80.56       87.80      1.58 o 
   1  -5   8        1.50        1.88      0.23 o 
   2  -5   8        1.08        1.26      0.29 o 
   3  -5   8       17.76       15.48      0.54 o 
   4  -5   8       26.72       26.64      0.85 o 
   5  -5   8        0.79        1.41      0.25 o 
   6  -5   8        0.36        0.49      0.28 o 
   7  -5   8        0.46       -0.36      0.36 o 
   8  -5   8        0.01        0.27      0.60 o 
  -8  -4   8        0.18        1.15      0.72 o 
  -7  -4   8        0.00       -0.18      0.57 o 
  -6  -4   8       17.85       16.13      1.16 o 
  -5  -4   8       16.21       14.52      0.98 o 
  -4  -4   8       53.87       55.42      1.54 o 
  -3  -4   8        1.16        1.58      0.49 o 
  -2  -4   8      129.41      110.47      3.38 o 
  -1  -4   8       70.61       79.98      1.20 o 
   0  -4   8        4.26        3.74      0.30 o 
   1  -4   8       81.87       74.69      1.23 o 
   2  -4   8       22.89       24.99      0.65 o 
   3  -4   8       35.00       35.11      0.75 o 
   4  -4   8        0.06       -0.20      0.23 o 
   5  -4   8        4.58        5.22      0.36 o 
   6  -4   8        0.22       -0.17      0.25 o 
   7  -4   8        0.15       -0.29      0.29 o 
   8  -4   8        0.07       -0.65      0.65 o 
  -8  -3   8        0.76        1.17      0.70 o 
  -7  -3   8        2.11        1.68      0.70 o 
  -6  -3   8        0.32        0.72      0.55 o 
  -5  -3   8       27.17       26.43      1.26 o 
  -4  -3   8        9.82        7.71      0.57 o 
  -3  -3   8      109.07       98.32      1.89 o 
  -2  -3   8        0.17        0.15      0.27 o 
  -1  -3   8        0.12        0.42      0.51 o 
   0  -3   8       35.71       33.09      1.21 o 
   1  -3   8       11.57        9.31      0.99 o 
   2  -3   8        0.67        0.65      0.27 o 
   3  -3   8       75.84       73.51      1.18 o 
   4  -3   8        0.03        0.20      0.22 o 
   5  -3   8        0.35        0.15      0.21 o 
   6  -3   8        0.03        0.24      0.25 o 
   7  -3   8        1.03        0.31      0.30 o 
   8  -3   8        0.33       -0.06      0.44 o 
   9  -3   8        0.03       -0.47      0.77 o 
  -8  -2   8        0.01       -0.21      0.89 o 
  -7  -2   8        4.69        5.04      0.83 o 
  -6  -2   8        2.03        2.84      0.67 o 
  -5  -2   8       13.52       14.24      0.98 o 
  -4  -2   8       27.72       30.21      1.90 o 
  -3  -2   8       69.25       69.97      1.48 o 
  -2  -2   8       24.07       25.34      1.20 o 
  -1  -2   8        8.50        9.25      0.83 o 
   0  -2   8       16.19       18.91      1.04 o 
   1  -2   8        0.02        0.23      0.29 o 
   2  -2   8      152.41      164.99      2.45 o 
   3  -2   8       20.17       22.08      0.48 o 
   4  -2   8       38.86       34.84      0.79 o 
   5  -2   8       40.62       38.98      0.95 o 
   6  -2   8        0.32        0.21      0.25 o 
   7  -2   8       10.80       12.17      0.81 o 
   8  -2   8        2.86        4.36      0.62 o 
   9  -2   8        0.00        0.07      0.74 o 
  -8  -1   8        0.92       -0.62      0.95 o 
  -7  -1   8        1.46        1.47      0.73 o 
  -6  -1   8       14.83       14.22      2.44 o 
  -5  -1   8        2.91        1.93      0.54 o 
  -4  -1   8       20.93       21.23      0.97 o 
  -3  -1   8        8.04       10.72      0.84 o 
  -2  -1   8       19.46       16.86      0.42 o 
  -1  -1   8       65.83       71.08      1.82 o 
   0  -1   8      119.28      118.81      2.75 o 
   1  -1   8      106.89      106.29      2.55 o 
   2  -1   8      120.07      125.13      2.25 o 
   3  -1   8       36.35       38.83      0.76 o 
   4  -1   8       36.01       29.18      0.56 o 
   5  -1   8        1.58        1.61      0.25 o 
   6  -1   8        0.73        0.84      0.27 o 
   7  -1   8        2.67        2.82      0.62 o 
   8  -1   8        1.18        2.49      0.55 o 
   9  -1   8        0.93       -0.10      0.74 o 
  -8   0   8        2.00        2.64      1.17 o 
  -7   0   8        0.02       -0.50      0.58 o 
  -6   0   8        5.74        6.18      0.83 o 
  -5   0   8        3.02        3.81      0.64 o 
  -4   0   8       12.39       11.04      0.79 o 
  -3   0   8        1.44        1.36      0.37 o 
  -2   0   8       41.44       33.38      0.73 o 
  -1   0   8      169.75      156.78      3.53 o 
   0   0   8        3.85        4.73      0.46 o 
   1   0   8      132.98      145.53      2.41 o 
   2   0   8      115.38      118.24      1.73 o 
   3   0   8       46.80       48.35      0.88 o 
   4   0   8       14.28        9.29      0.32 o 
   5   0   8        1.28        0.65      0.21 o 
   6   0   8       17.50       17.36      0.66 o 
   7   0   8        0.01       -0.22      0.31 o 
   8   0   8        6.72        7.08      0.59 o 
   9   0   8        0.72        1.24      0.83 o 
  -8   1   8        0.02       -0.50      0.99 o 
  -7   1   8        0.68        0.27      0.53 o 
  -6   1   8        7.13        7.99      0.91 o 
  -5   1   8        0.00       -0.38      0.46 o 
  -4   1   8       18.93       20.66      1.14 o 
  -3   1   8      178.86      169.56      3.54 o 
  -2   1   8        5.99        8.01      0.40 o 
  -1   1   8       74.68       72.52      1.47 o 
   0   1   8      246.15      270.11      6.50 o 
   1   1   8      680.74      689.20     12.52 o 
   2   1   8      100.70       77.17      1.01 o 
   4   1   8        3.52        3.25      0.23 o 
   5   1   8        2.00        2.78      0.34 o 
   6   1   8        0.10       -0.01      0.25 o 
   7   1   8        1.38        1.27      0.36 o 
   8   1   8        0.41       -0.01      0.36 o 
   9   1   8        2.52        3.42      0.95 o 
  -8   2   8        0.52        0.30      1.04 o 
  -7   2   8        0.62        1.16      0.56 o 
  -6   2   8        0.03       -0.11      0.59 o 
  -5   2   8        9.58        8.03      0.85 o 
  -4   2   8       11.26       12.72      1.83 o 
  -3   2   8        8.95       11.45      0.73 o 
  -2   2   8      136.86      130.28      3.90 o 
  -1   2   8        1.19        0.77      0.14 o 
   0   2   8       35.74       27.33      0.58 o 
   1   2   8       47.14       34.60      0.85 o 
   2   2   8       34.42       38.49      0.56 o 
   4   2   8        4.17        4.64      0.30 o 
   5   2   8        2.80        3.83      0.34 o 
   6   2   8        1.09        1.21      0.29 o 
   7   2   8        5.15        4.24      0.47 o 
   8   2   8        0.46        0.07      0.35 o 
   9   2   8        0.10        1.32      1.12 o 
  -8   3   8        0.01       -0.92      0.92 o 
  -7   3   8        0.27       -0.58      0.89 o 
  -6   3   8        0.73        0.66      0.48 o 
  -5   3   8        3.07        2.30      0.50 o 
  -4   3   8        0.06        0.58      0.50 o 
  -3   3   8        7.79        6.90      0.65 o 
  -2   3   8      133.03      115.90      5.54 o 
  -1   3   8       87.13       78.35      1.24 o 
   0   3   8      168.70      180.65      2.46 o 
   1   3   8       96.62       88.65      1.19 o 
   2   3   8        4.74        5.76      0.25 o 
   3   3   8       32.02       35.93      1.60 o 
   4   3   8       38.27       38.78      0.83 o 
   5   3   8       44.48       43.44      0.92 o 
   6   3   8        5.54        5.21      0.44 o 
   7   3   8       13.27       12.40      0.67 o 
   8   3   8        1.24        0.80      0.42 o 
   9   3   8        0.35        2.76      1.20 o 
  10   3   8        0.14        2.14      1.36 o 
  -8   4   8        0.04        0.09      0.96 o 
  -7   4   8        0.28       -0.87      0.87 o 
  -6   4   8        0.24        0.14      0.46 o 
  -5   4   8        4.42        5.99      0.66 o 
  -4   4   8       12.67       13.98      0.82 o 
  -3   4   8      122.48      120.41      2.32 o 
  -2   4   8      110.80       98.47      1.88 o 
   0   4   8      248.27      236.49      3.21 o 
   1   4   8        8.76       15.57      0.44 o 
   2   4   8        1.86        3.87      0.35 o 
   3   4   8       29.41       20.39      0.93 o 
   4   4   8      427.99      404.86      4.93 o 
   5   4   8        5.27        5.99      0.53 o 
   6   4   8       33.46       33.10      0.68 o 
   7   4   8       35.05       37.93      0.82 o 
   8   4   8        0.80        0.26      0.39 o 
   9   4   8        0.03        1.32      1.11 o 
  10   4   8        0.18        1.67      1.29 o 
  -7   5   8        1.03        1.77      1.16 o 
  -6   5   8        0.12        0.82      0.83 o 
  -5   5   8        5.95        7.10      0.73 o 
  -4   5   8        0.21       -0.28      0.36 o 
  -3   5   8       84.25       80.70      2.21 o 
  -2   5   8       69.36       76.32      1.62 o 
  -1   5   8      230.88      222.09      6.86 o 
   2   5   8       47.34       53.03      0.97 o 
   3   5   8       29.06       27.73      0.62 o 
   4   5   8        0.99        0.80      0.27 o 
   5   5   8       11.35       10.65      0.38 o 
   6   5   8      136.03      130.72      1.79 o 
   7   5   8        0.66        0.08      0.29 o 
   8   5   8        0.01       -0.29      0.29 o 
   9   5   8        0.07        0.27      1.05 o 
  10   5   8        0.02        0.15      0.72 o 
  -7   6   8        0.33        0.55      0.83 o 
  -6   6   8        0.03       -0.01      0.95 o 
  -5   6   8        8.26       11.13      1.10 o 
  -4   6   8        0.02       -0.27      0.36 o 
  -3   6   8        5.32        5.54      0.96 o 
  -2   6   8        7.13        7.20      0.55 o 
  -1   6   8       17.26       17.62      0.59 o 
   0   6   8        0.08       -0.17      0.26 o 
   1   6   8      106.17      107.02      2.14 o 
   2   6   8        9.49       11.25      0.36 o 
   3   6   8       40.15       37.97      0.89 o 
   4   6   8       43.26       44.23      1.05 o 
   5   6   8      184.29      183.88      2.29 o 
   6   6   8       16.29       17.00      0.58 o 
   7   6   8        0.61        1.39      0.29 o 
   8   6   8        0.01        0.11      0.32 o 
   9   6   8        1.08        1.53      0.55 o 
  10   6   8        1.62        2.80      0.87 o 
  -7   7   8        0.23       -0.72      0.72 o 
  -6   7   8        0.95        1.65      0.80 o 
  -5   7   8        0.45        0.22      0.43 o 
  -4   7   8       10.63        9.48      0.78 o 
  -3   7   8        1.32        1.21      0.40 o 
  -2   7   8        0.79        0.74      0.35 o 
  -1   7   8       81.96       81.04      1.49 o 
   0   7   8       37.02       40.21      0.80 o 
   1   7   8       44.99       42.74      1.46 o 
   2   7   8        0.09        0.17      0.19 o 
   3   7   8      128.27      123.17      1.57 o 
   4   7   8       23.03       20.06      0.52 o 
   5   7   8       45.85       38.34      0.79 o 
   6   7   8       38.56       39.54      0.93 o 
   7   7   8        0.33        0.35      0.27 o 
   8   7   8        5.30        5.98      0.60 o 
   9   7   8        0.00       -0.19      0.45 o 
  10   7   8        1.49        1.04      0.83 o 
  -7   8   8        0.00        0.17      0.81 o 
  -6   8   8        0.33       -0.24      0.72 o 
  -5   8   8        2.60        0.37      0.65 o 
  -4   8   8        0.24       -0.37      0.37 o 
  -3   8   8        0.07       -0.27      0.31 o 
  -2   8   8       14.86       16.66      0.70 o 
  -1   8   8        1.94        1.45      0.29 o 
   0   8   8        0.63        0.86      0.28 o 
   1   8   8       52.91       55.88      0.96 o 
   2   8   8      195.05      173.99      2.12 o 
   3   8   8       75.52       64.82      1.01 o 
   4   8   8       57.33       56.05      0.96 o 
   5   8   8      102.81      106.50      1.56 o 
   6   8   8        2.48        2.99      0.33 o 
   7   8   8        3.75        3.02      0.40 o 
   8   8   8        0.19        0.38      0.33 o 
   9   8   8        4.56        6.85      1.00 o 
  10   8   8        0.72        0.70      0.95 o 
  -6   9   8        0.01       -0.52      0.85 o 
  -5   9   8        1.17        1.15      1.75 o 
  -4   9   8        0.14       -0.45      0.57 o 
  -3   9   8        9.55        8.49      1.04 o 
  -2   9   8       30.00       33.59      0.90 o 
  -1   9   8       62.47       65.33      1.38 o 
   0   9   8      388.52      390.19      5.45 o 
   1   9   8        2.63        1.66      0.27 o 
   2   9   8      190.65      193.97      2.37 o 
   3   9   8        1.59        2.80      0.28 o 
   4   9   8      148.47      146.84      1.96 o 
   5   9   8       76.00       76.16      1.32 o 
   6   9   8        0.30        0.45      0.32 o 
   7   9   8        0.28       -0.05      0.37 o 
   8   9   8        1.04        1.53      0.38 o 
   9   9   8        5.41        5.44      0.62 o 
  -6  10   8        0.14        0.61      0.80 o 
  -5  10   8        1.96        3.61      1.09 o 
  -4  10   8        0.87        0.85      0.70 o 
  -3  10   8        1.42        0.85      0.38 o 
  -2  10   8       23.21       22.37      0.79 o 
  -1  10   8      117.02      123.24      3.28 o 
   0  10   8       30.33       30.90      1.01 o 
   1  10   8       28.83       30.06      0.74 o 
   2  10   8        0.45        0.24      0.25 o 
   3  10   8       83.23       79.92      1.26 o 
   4  10   8       71.45       74.69      1.24 o 
   5  10   8        4.89        7.59      0.42 o 
   6  10   8        0.13       -0.06      0.26 o 
   7  10   8        0.97        1.39      0.36 o 
   8  10   8        2.08        1.77      0.42 o 
   9  10   8        0.60        1.00      0.54 o 
  -6  11   8        0.04        0.15      0.78 o 
  -5  11   8        0.19        0.60      0.59 o 
  -4  11   8        0.00        0.04      0.73 o 
  -3  11   8        6.32        6.88      0.78 o 
  -2  11   8       13.68       15.73      0.88 o 
  -1  11   8       47.80       50.62      1.50 o 
   0  11   8        7.41        6.96      0.86 o 
   1  11   8       37.86       35.27      1.01 o 
   2  11   8       38.01       39.37      0.87 o 
   3  11   8       28.20       28.19      0.82 o 
   4  11   8       40.61       48.86      0.90 o 
   5  11   8       17.84       19.52      0.66 o 
   6  11   8        4.32        3.76      0.47 o 
   7  11   8        0.35       -0.13      0.33 o 
   8  11   8       16.01       17.06      1.03 o 
   9  11   8        0.09        0.66      0.52 o 
  -5  12   8        1.27        1.19      0.58 o 
  -4  12   8        0.20       -0.48      0.66 o 
  -3  12   8        3.91        4.62      0.60 o 
  -2  12   8        2.19        4.14      1.03 o 
  -1  12   8       10.66       11.54      1.03 o 
   0  12   8       26.63       25.89      0.85 o 
   1  12   8       57.64       58.21      1.22 o 
   2  12   8        3.14        3.15      0.35 o 
   3  12   8       17.39       20.30      0.65 o 
   4  12   8       49.65       53.43      1.06 o 
   5  12   8        0.75        1.13      0.46 o 
   6  12   8        0.15       -0.09      0.34 o 
   7  12   8        4.66        5.11      0.50 o 
   8  12   8        0.20        0.84      0.53 o 
   9  12   8        0.08       -0.23      0.48 o 
  -5  13   8        0.08        0.16      0.74 o 
  -4  13   8        3.86        4.01      0.67 o 
  -3  13   8        0.55        1.08      0.65 o 
  -2  13   8       12.19       15.04      1.27 o 
  -1  13   8        0.27        1.37      0.64 o 
   0  13   8       48.38       48.94      1.50 o 
   1  13   8        3.96        3.35      0.75 o 
   2  13   8        6.89        6.49      0.50 o 
   3  13   8       37.69       40.04      1.08 o 
   4  13   8        4.66        3.59      0.42 o 
   5  13   8        7.95        5.45      0.49 o 
   6  13   8        3.74        1.95      0.41 o 
   7  13   8        7.87        9.22      0.70 o 
   8  13   8        0.89        0.43      0.52 o 
   9  13   8        1.37        1.46      0.60 o 
  -4  14   8        0.59        0.53      0.98 o 
  -3  14   8        2.59        3.57      1.17 o 
  -2  14   8        7.24        7.75      1.06 o 
  -1  14   8        6.10        5.84      1.43 o 
   0  14   8        4.32        4.76      0.67 o 
   1  14   8        0.08        0.64      0.46 o 
   2  14   8        7.21        8.39      0.93 o 
   3  14   8       40.86       41.67      1.17 o 
   4  14   8       10.64       10.06      0.62 o 
   5  14   8        8.72        9.50      0.62 o 
   6  14   8        3.25        1.82      0.56 o 
   7  14   8        5.38        5.12      0.74 o 
   8  14   8        0.09        0.58      0.53 o 
  -4  15   8        0.44        1.56      1.13 o 
  -3  15   8        1.25        0.16      0.93 o 
  -2  15   8        0.09       -0.84      0.84 o 
  -1  15   8        2.86        1.67      0.95 o 
   0  15   8        0.19        0.08      0.61 o 
   1  15   8        1.06        2.14      0.58 o 
   2  15   8        8.75        8.76      0.67 o 
   3  15   8        3.71        4.39      0.55 o 
   4  15   8        3.68        2.54      0.46 o 
   5  15   8        0.99        0.72      0.41 o 
   6  15   8       11.00       14.22      0.85 o 
   7  15   8        0.61        0.59      0.52 o 
   8  15   8        0.60        0.32      0.53 o 
  -3  16   8        0.16       -0.89      0.89 o 
  -2  16   8        0.18       -0.82      0.82 o 
  -1  16   8        0.76       -0.78      0.78 o 
   0  16   8        0.59        0.53      0.65 o 
   1  16   8        1.90        2.65      0.73 o 
   2  16   8        4.25        4.08      0.60 o 
   3  16   8        7.36        6.48      0.71 o 
   4  16   8       14.72       14.38      0.83 o 
   5  16   8        1.39        0.57      0.43 o 
   6  16   8        1.81        2.22      0.62 o 
   7  16   8        0.18        0.00      0.56 o 
  -2  17   8        0.50       -0.36      0.94 o 
  -1  17   8        0.01        0.22      0.88 o 
   0  17   8        0.61        1.30      0.71 o 
   1  17   8        2.97        5.43      1.09 o 
   2  17   8       11.18       10.81      0.87 o 
   3  17   8        5.46        5.11      0.69 o 
   4  17   8        0.00       -0.15      0.39 o 
   5  17   8        3.89        4.51      0.67 o 
   6  17   8        0.46       -0.05      0.54 o 
   7  17   8        2.91        2.62      0.65 o 
  -1  18   8        0.04        0.02      0.86 o 
   0  18   8        0.03       -0.35      0.63 o 
   1  18   8        3.93        3.47      0.84 o 
   2  18   8        1.55        0.85      0.59 o 
   3  18   8        2.61        2.42      0.61 o 
   4  18   8        0.01       -0.42      0.51 o 
   5  18   8        1.40        1.14      0.56 o 
   6  18   8        0.37        0.43      0.57 o 
   0  19   8        0.15        0.76      0.97 o 
   1  19   8        1.11        1.36      0.76 o 
   2  19   8        0.99       -0.22      0.77 o 
   3  19   8        0.40        0.25      0.53 o 
   4  19   8        2.01        3.10      0.66 o 
   5  19   8        0.56        0.18      0.56 o 
  -1 -16   9        0.00       -0.32      0.48 o 
  -3 -15   9        0.19        0.23      0.55 o 
  -2 -15   9        0.19        0.27      0.63 o 
  -1 -15   9        0.70        0.95      0.55 o 
   0 -15   9        0.78        0.77      0.50 o 
   1 -15   9        0.16        0.18      0.50 o 
   2 -15   9        0.01       -0.41      0.48 o 
  -4 -14   9        0.44       -0.11      0.73 o 
  -3 -14   9        0.06        0.30      0.54 o 
  -2 -14   9        1.36        0.62      0.48 o 
  -1 -14   9        2.24        1.62      0.56 o 
   0 -14   9        0.19       -0.11      0.44 o 
   1 -14   9        0.29        0.35      0.47 o 
   2 -14   9        0.34        0.40      0.36 o 
   3 -14   9        0.31        1.16      0.42 o 
  -5 -13   9        0.02       -0.71      0.71 o 
  -4 -13   9        0.09       -0.07      0.68 o 
  -3 -13   9        0.00       -0.42      0.46 o 
  -2 -13   9        1.02        0.54      0.44 o 
  -1 -13   9        0.86        1.33      0.46 o 
   0 -13   9        4.02        4.74      0.82 o 
   1 -13   9        0.10        0.23      0.48 o 
   2 -13   9        0.73        0.14      0.33 o 
   3 -13   9        0.02        0.42      0.38 o 
   4 -13   9        0.06        0.24      0.42 o 
  -6 -12   9        0.11        0.14      0.44 o 
  -5 -12   9        0.28        0.24      0.44 o 
  -4 -12   9        0.10       -0.51      0.60 o 
  -3 -12   9        0.47       -0.04      0.43 o 
  -2 -12   9        3.22        3.04      0.65 o 
  -1 -12   9       10.78       12.12      0.78 o 
   0 -12   9        1.95        2.48      0.50 o 
   1 -12   9        6.14        4.79      0.58 o 
   2 -12   9        1.30       -0.13      0.36 o 
   3 -12   9        0.23        0.73      0.40 o 
   4 -12   9        0.04        0.42      0.43 o 
   5 -12   9        0.00       -0.30      0.49 o 
  -6 -11   9        0.76        0.43      0.50 o 
  -5 -11   9        0.01       -0.05      0.40 o 
  -4 -11   9        0.62       -0.21      0.55 o 
  -3 -11   9        5.00        5.00      0.63 o 
  -2 -11   9       19.92       22.00      1.17 o 
  -1 -11   9       15.11       14.20      0.78 o 
   0 -11   9        0.03        0.84      0.39 o 
   1 -11   9        0.04        0.00      0.42 o 
   2 -11   9        0.01       -0.08      0.30 o 
   3 -11   9        0.70       -0.11      0.36 o 
   4 -11   9        0.14        0.33      0.40 o 
   5 -11   9        0.03        0.39      0.44 o 
  -6 -10   9        0.01        0.01      0.48 o 
  -5 -10   9        0.37        0.19      0.43 o 
  -4 -10   9        0.57        1.17      0.48 o 
  -3 -10   9       13.37       15.66      0.93 o 
  -2 -10   9       16.83       20.05      0.86 o 
  -1 -10   9        7.33        7.81      0.58 o 
   0 -10   9        1.95        1.11      0.41 o 
   1 -10   9        3.87        2.77      0.56 o 
   2 -10   9        0.98        0.67      0.30 o 
   3 -10   9        0.47        0.02      0.33 o 
   4 -10   9        0.78        0.81      0.42 o 
   5 -10   9        0.04       -0.08      0.42 o 
   6 -10   9        0.13        0.19      0.48 o 
  -7  -9   9        0.00       -0.27      0.58 o 
  -6  -9   9        2.32        2.37      0.56 o 
  -5  -9   9        3.64        3.64      0.54 o 
  -4  -9   9       11.46       11.91      0.74 o 
  -3  -9   9       11.64       13.40      0.83 o 
  -2  -9   9       28.92       27.96      0.90 o 
  -1  -9   9        6.17        7.25      0.84 o 
   0  -9   9        4.14        4.01      0.48 o 
   1  -9   9        0.00        0.29      0.35 o 
   2  -9   9       18.80       21.27      0.67 o 
   3  -9   9        1.18        0.82      0.33 o 
   4  -9   9        0.12        0.40      0.36 o 
   5  -9   9        0.05       -0.08      0.40 o 
   6  -9   9        0.15        0.14      0.44 o 
  -7  -8   9        0.92        0.82      1.52 o 
  -6  -8   9        1.50        1.63      0.59 o 
  -5  -8   9        2.16        1.52      0.45 o 
  -4  -8   9        3.75        5.80      0.52 o 
  -3  -8   9       15.14       16.54      1.08 o 
  -2  -8   9       17.56       17.29      0.70 o 
  -1  -8   9       13.82       13.85      0.68 o 
   0  -8   9        7.52        7.93      0.80 o 
   1  -8   9        2.63        3.02      0.43 o 
   2  -8   9        2.23        0.70      0.35 o 
   3  -8   9        5.08        5.53      0.44 o 
   4  -8   9        2.50        3.05      0.43 o 
   5  -8   9        4.77        4.29      0.54 o 
   6  -8   9        0.19        0.26      0.44 o 
   7  -8   9        0.00        0.96      0.52 o 
  -7  -7   9        0.94        0.58      0.64 o 
  -6  -7   9        0.03        0.12      0.53 o 
  -5  -7   9        8.82        8.36      1.17 o 
  -4  -7   9        9.35       10.02      0.63 o 
  -3  -7   9       68.26       58.46      3.71 o 
  -2  -7   9        8.54        8.28      0.63 o 
  -1  -7   9        7.61        9.65      0.56 o 
   0  -7   9        1.17        0.83      0.28 o 
   1  -7   9       11.99       14.67      0.73 o 
   2  -7   9        3.52        2.03      0.52 o 
   3  -7   9        3.81        3.40      0.35 o 
   4  -7   9        8.60        6.98      0.50 o 
   5  -7   9        1.01        0.67      0.36 o 
   6  -7   9        0.24        0.94      0.40 o 
   7  -7   9        0.00        0.11      0.46 o 
  -7  -6   9        0.22       -0.22      0.57 o 
  -6  -6   9        0.19       -0.26      0.49 o 
  -5  -6   9        0.61        0.80      0.42 o 
  -4  -6   9       14.96       16.45      0.75 o 
  -3  -6   9        4.59        4.22      0.64 o 
  -2  -6   9        9.42        7.84      0.55 o 
  -1  -6   9        0.41        0.35      0.46 o 
   0  -6   9        3.46        4.85      0.37 o 
   1  -6   9       12.66       14.12      0.54 o 
   2  -6   9        0.74        0.70      0.26 o 
   3  -6   9       17.00       19.67      0.62 o 
   4  -6   9       28.66       29.40      0.82 o 
   5  -6   9        0.35        0.51      0.32 o 
   6  -6   9        1.00        0.45      0.41 o 
   7  -6   9        0.37       -0.39      0.39 o 
   8  -6   9        0.06       -0.36      0.69 o 
  -8  -5   9        0.24        0.62      0.71 o 
  -7  -5   9        2.65        3.66      0.75 o 
  -6  -5   9        1.94        2.13      0.60 o 
  -5  -5   9        1.48        2.03      1.16 o 
  -4  -5   9       21.54       21.61      0.83 o 
  -3  -5   9       20.24       19.04      1.41 o 
  -2  -5   9       16.50       17.96      1.65 o 
  -1  -5   9       72.50       65.77      1.30 o 
   0  -5   9      176.81      185.16      2.99 o 
   1  -5   9       24.48       26.18      0.74 o 
   2  -5   9        6.63        6.91      0.42 o 
   3  -5   9      101.37       99.07      1.87 o 
   4  -5   9       13.23       12.74      0.57 o 
   5  -5   9        0.48        0.83      0.31 o 
   6  -5   9        0.54        0.02      0.43 o 
   7  -5   9        0.02        0.02      0.39 o 
   8  -5   9        0.18       -0.45      0.45 o 
  -8  -4   9        1.17        1.23      0.71 o 
  -7  -4   9        0.15        0.45      0.88 o 
  -6  -4   9        1.53        2.46      0.89 o 
  -5  -4   9        0.03       -0.39      0.39 o 
  -4  -4   9        1.18        0.92      0.39 o 
  -3  -4   9        5.51        7.51      0.68 o 
  -2  -4   9        0.31       -0.17      0.27 o 
  -1  -4   9       26.07       26.27      0.84 o 
   0  -4   9       64.82       63.72      1.96 o 
   1  -4   9        4.36        3.37      0.35 o 
   2  -4   9       43.48       46.16      1.05 o 
   3  -4   9       36.64       37.45      0.76 o 
   4  -4   9        7.81        5.83      0.40 o 
   5  -4   9        0.01        0.08      0.28 o 
   6  -4   9        0.14        0.40      0.22 o 
   7  -4   9        0.10       -0.32      0.36 o 
   8  -4   9        0.00       -0.44      0.44 o 
  -8  -3   9        0.05       -0.03      0.74 o 
  -7  -3   9        4.37        3.40      0.89 o 
  -6  -3   9        1.65        1.36      1.14 o 
  -5  -3   9        6.40        5.41      0.67 o 
  -4  -3   9       24.63       23.87      0.87 o 
  -3  -3   9        0.22        0.30      0.22 o 
  -2  -3   9       13.52       10.53      1.06 o 
  -1  -3   9      154.86      140.56      4.87 o 
   0  -3   9        4.91        7.10      1.15 o 
   1  -3   9        1.08        1.23      0.56 o 
   2  -3   9      112.41      105.49      1.68 o 
   3  -3   9       36.41       43.16      0.71 o 
   4  -3   9        0.35       -0.15      0.21 o 
   5  -3   9        0.08        0.47      0.27 o 
   6  -3   9        2.10        2.63      0.30 o 
   7  -3   9        0.03        0.01      0.31 o 
   8  -3   9        1.33        0.36      0.47 o 
  -8  -2   9        0.03       -0.66      0.66 o 
  -7  -2   9        0.46        0.91      0.63 o 
  -6  -2   9        0.46        0.14      1.54 o 
  -5  -2   9        8.41        8.27      0.77 o 
  -4  -2   9        7.11        6.10      0.58 o 
  -3  -2   9        8.06        7.88      0.47 o 
  -2  -2   9      236.93      213.09      4.34 o 
  -1  -2   9       67.01       64.78      1.30 o 
   0  -2   9       46.82       43.66      1.43 o 
   1  -2   9      109.73      114.62      2.84 o 
   2  -2   9      460.43      475.82      5.55 o 
   3  -2   9       31.69       36.32      0.61 o 
   4  -2   9        1.41        1.10      0.25 o 
   5  -2   9        3.73        4.88      0.42 o 
   6  -2   9        4.86        3.70      0.34 o 
   7  -2   9        8.38       10.72      1.08 o 
   8  -2   9        0.17       -0.17      0.45 o 
   9  -2   9        0.15       -0.13      0.72 o 
  -8  -1   9        0.09        0.18      0.91 o 
  -7  -1   9        0.15        0.65      0.63 o 
  -6  -1   9        6.14        5.42      0.78 o 
  -5  -1   9        7.94        8.18      0.78 o 
  -4  -1   9       29.87       29.76      1.50 o 
  -3  -1   9      163.62      155.91      2.75 o 
  -2  -1   9       74.47       65.47      1.69 o 
  -1  -1   9       48.65       47.24      1.02 o 
   0  -1   9        5.14        5.23      0.54 o 
   1  -1   9      559.45      538.65     10.54 o 
   2  -1   9      402.90      394.32      5.23 o 
   3  -1   9        0.87        1.60      0.19 o 
   4  -1   9       21.11       20.72      0.60 o 
   5  -1   9       57.43       52.64      0.90 o 
   6  -1   9        0.97        0.49      0.28 o 
   7  -1   9        0.24        0.70      0.33 o 
   8  -1   9        0.02        0.70      0.56 o 
   9  -1   9        2.97        3.27      0.93 o 
  -8   0   9        0.02       -0.01      0.96 o 
  -7   0   9        1.64        1.97      0.73 o 
  -6   0   9        1.74        2.89      0.67 o 
  -5   0   9        3.11        1.71      0.55 o 
  -4   0   9        0.64        0.55      0.38 o 
  -3   0   9       28.53       28.01      0.98 o 
  -2   0   9       36.00       38.07      0.73 o 
  -1   0   9       71.62       69.71      1.09 o 
   0   0   9        5.55        7.39      0.86 o 
   1   0   9      435.26      448.30      8.82 o 
   2   0   9        6.98        7.85      0.31 o 
   3   0   9        8.38        9.07      0.47 o 
   4   0   9      118.30      100.65      1.53 o 
   5   0   9       29.78       27.37      0.67 o 
   6   0   9        3.18        2.95      0.36 o 
   7   0   9        0.01        0.36      0.32 o 
   8   0   9        7.41        9.80      0.85 o 
   9   0   9        0.10       -0.05      0.74 o 
  -8   1   9        0.37        0.41      0.92 o 
  -7   1   9        0.51        1.80      0.59 o 
  -6   1   9        0.44        0.28      0.59 o 
  -5   1   9        2.22        2.44      0.56 o 
  -4   1   9        3.21        3.69      0.54 o 
  -3   1   9       53.44       51.77      1.46 o 
  -2   1   9        0.57        0.03      0.17 o 
  -1   1   9        3.06        1.07      0.20 o 
   0   1   9      184.45      205.56      4.31 o 
   1   1   9       73.22       84.31      1.55 o 
   2   1   9       11.51       12.38      0.43 o 
   3   1   9       20.79       20.55      0.66 o 
   4   1   9       12.95       12.75      0.56 o 
   5   1   9        0.12       -0.18      0.18 o 
   6   1   9        4.38        4.24      0.39 o 
   7   1   9        7.77        7.41      0.54 o 
   8   1   9        1.53        1.53      0.41 o 
   9   1   9        0.01       -0.69      0.69 o 
  -7   2   9        0.22       -0.49      0.49 o 
  -6   2   9        7.33        7.28      0.74 o 
  -5   2   9        0.24        0.27      0.80 o 
  -4   2   9       32.93       27.58      1.18 o 
  -3   2   9        2.37        1.89      0.42 o 
  -2   2   9       60.95       56.01      1.42 o 
  -1   2   9       20.71       19.09      0.47 o 
   0   2   9       77.75       84.02      1.53 o 
   1   2   9      204.63      214.65      2.84 o 
   2   2   9       16.08       12.00      0.28 o 
   3   2   9        0.54       -0.11      0.13 o 
   4   2   9      148.68      152.51      2.04 o 
   5   2   9       19.26       18.71      1.01 o 
   6   2   9        9.64        8.83      0.51 o 
   7   2   9       12.10       10.92      0.63 o 
   8   2   9        3.98        4.35      0.50 o 
   9   2   9        0.15        0.08      0.70 o 
  -7   3   9        0.53        0.36      0.90 o 
  -6   3   9        0.24        0.20      0.45 o 
  -5   3   9        4.04        4.45      0.78 o 
  -4   3   9       41.40       46.30      1.60 o 
  -3   3   9       10.42       10.14      0.75 o 
  -2   3   9       51.57       48.95      1.38 o 
  -1   3   9        0.25        0.02      0.16 o 
   0   3   9      431.04      421.17      4.85 o 
   1   3   9      184.08      177.10      1.82 o 
   2   3   9       10.17       10.39      0.37 o 
   3   3   9      437.85      394.71      6.14 o 
   4   3   9        1.16        0.75      0.17 o 
   5   3   9      102.84       89.39      1.47 o 
   6   3   9       13.65       12.23      0.60 o 
   7   3   9       27.94       28.36      0.88 o 
   8   3   9        1.25        1.33      0.40 o 
   9   3   9        0.07       -0.74      0.85 o 
  -7   4   9        0.24        0.32      0.94 o 
  -6   4   9        0.05       -0.02      0.58 o 
  -5   4   9       33.38       37.62      1.90 o 
  -4   4   9       11.95       14.04      1.02 o 
  -3   4   9       25.51       26.05      0.92 o 
  -2   4   9      323.31      322.39      4.35 o 
  -1   4   9       36.06       33.33      3.22 o 
   0   4   9      234.70      206.73      4.61 o 
   1   4   9       39.95       35.77      0.87 o 
   2   4   9      402.98      373.26      4.96 o 
   3   4   9      209.72      224.43      3.11 o 
   4   4   9       25.62       22.38      0.58 o 
   5   4   9       37.80       37.78      0.87 o 
   6   4   9       33.54       38.52      0.97 o 
   7   4   9        4.87        5.88      0.88 o 
   8   4   9        1.03        0.09      0.35 o 
   9   4   9        0.03       -0.28      0.55 o 
  -7   5   9        0.37       -0.46      1.04 o 
  -6   5   9        0.01       -0.25      0.47 o 
  -5   5   9        2.99        4.14      0.64 o 
  -4   5   9        0.05       -0.36      0.36 o 
  -3   5   9       53.46       58.14      1.46 o 
  -2   5   9        8.57        8.53      0.51 o 
  -1   5   9       10.50       11.27      0.43 o 
   3   5   9       43.34       47.21      1.54 o 
   4   5   9        3.12        3.38      0.40 o 
   5   5   9       39.74       36.31      0.87 o 
   6   5   9       34.92       33.43      0.89 o 
   7   5   9        0.15        0.08      0.31 o 
   8   5   9        1.55        2.06      0.47 o 
   9   5   9        0.07       -0.45      0.63 o 
  -7   6   9        0.25        0.37      0.81 o 
  -6   6   9        0.75        0.91      1.04 o 
  -5   6   9        0.68        0.49      0.48 o 
  -4   6   9        0.45        0.59      0.41 o 
  -3   6   9       19.46       22.40      0.94 o 
  -2   6   9        3.25        4.09      0.41 o 
  -1   6   9       93.39       92.57      1.85 o 
   0   6   9      237.12      231.32      2.92 o 
   1   6   9       80.64       81.74      2.50 o 
   2   6   9       82.10       81.62      1.24 o 
   3   6   9       11.46       13.64      0.48 o 
   4   6   9        0.33       -0.07      0.19 o 
   5   6   9       24.69       25.00      0.78 o 
   6   6   9        1.36        1.80      0.34 o 
   7   6   9        1.05        2.02      0.38 o 
   8   6   9        0.51        0.93      0.43 o 
   9   6   9        0.00        0.07      0.67 o 
  -7   7   9        0.29        0.44      0.83 o 
  -6   7   9        2.25        0.14      0.76 o 
  -5   7   9        0.25        0.57      0.59 o 
  -4   7   9        0.14        0.80      0.60 o 
  -3   7   9       11.90       12.41      0.80 o 
  -2   7   9       29.62       29.58      0.89 o 
  -1   7   9      456.66      432.02      8.11 o 
   0   7   9        9.31        9.81      0.53 o 
   1   7   9       66.36       67.13      1.28 o 
   2   7   9       11.24        9.77      0.48 o 
   3   7   9       31.46       24.02      0.80 o 
   4   7   9        8.59        9.56      0.49 o 
   5   7   9       35.85       31.69      0.85 o 
   6   7   9       18.19       15.10      0.50 o 
   7   7   9        0.30        0.49      0.27 o 
   8   7   9        3.74        3.08      0.52 o 
   9   7   9        0.52       -0.21      0.99 o 
  -6   8   9        0.99        0.12      0.77 o 
  -5   8   9        0.00       -0.58      0.58 o 
  -4   8   9       19.27       23.02      1.06 o 
  -3   8   9        2.60        3.78      0.59 o 
  -2   8   9       93.28       84.70      1.51 o 
  -1   8   9       96.27       91.13      1.69 o 
   0   8   9      149.78      156.46      2.49 o 
   1   8   9      257.43      267.34      3.86 o 
   2   8   9       11.93        8.95      0.47 o 
   3   8   9       14.07        9.14      0.47 o 
   4   8   9       13.88       17.43      0.47 o 
   5   8   9       31.00       31.08      0.69 o 
   6   8   9       16.26       21.35      0.61 o 
   7   8   9       10.72       12.89      0.74 o 
   8   8   9        3.14        3.24      0.44 o 
   9   8   9        1.93        1.76      1.11 o 
  -6   9   9        0.11        0.27      0.87 o 
  -5   9   9        1.68        2.58      0.98 o 
  -4   9   9       10.75       14.29      0.89 o 
  -3   9   9        0.01        0.28      0.35 o 
  -2   9   9       51.40       48.16      1.72 o 
  -1   9   9       13.80       14.96      0.84 o 
   0   9   9       44.27       44.42      1.10 o 
   1   9   9       26.88       25.44      0.58 o 
   2   9   9        1.97        2.02      0.34 o 
   3   9   9       12.88       12.00      0.48 o 
   4   9   9       38.38       35.05      0.73 o 
   5   9   9       30.31       35.15      0.77 o 
   6   9   9        1.04        1.27      0.28 o 
   7   9   9        2.73        1.86      0.37 o 
   8   9   9        0.77        0.68      0.43 o 
   9   9   9        0.33        0.83      0.60 o 
  -6  10   9        0.12        0.67      0.89 o 
  -5  10   9        1.60        0.84      0.77 o 
  -4  10   9        0.75        0.62      0.91 o 
  -3  10   9        1.71        2.02      0.42 o 
  -2  10   9       11.95       11.92      0.72 o 
  -1  10   9        1.28        1.38      0.46 o 
   0  10   9        0.02        0.13      0.22 o 
   1  10   9        1.23        0.58      0.23 o 
   2  10   9       61.85       63.10      1.05 o 
   3  10   9        2.83        2.56      0.27 o 
   4  10   9        0.46        0.41      0.23 o 
   5  10   9        2.99        2.16      0.31 o 
   6  10   9       11.39       12.03      0.58 o 
   7  10   9       22.12       24.98      1.14 o 
   8  10   9        1.11        0.77      0.48 o 
   9  10   9        0.12        1.19      0.56 o 
  -5  11   9        0.47        0.69      0.78 o 
  -4  11   9        0.80        1.80      0.93 o 
  -3  11   9       12.49       14.20      1.05 o 
  -2  11   9        3.80        4.39      0.63 o 
  -1  11   9        3.20        3.46      0.58 o 
   0  11   9        5.82        4.13      0.47 o 
   1  11   9        0.39        0.14      0.24 o 
   2  11   9       26.30       24.58      0.70 o 
   3  11   9        0.65       -0.12      0.22 o 
   4  11   9       46.16       37.88      0.85 o 
   5  11   9       19.23       16.54      0.68 o 
   6  11   9       18.84       18.36      0.82 o 
   7  11   9        0.19        0.48      0.37 o 
   8  11   9        2.83        2.47      0.64 o 
   9  11   9        2.03        1.58      0.68 o 
  -5  12   9        0.33        0.55      0.66 o 
  -4  12   9        3.20        3.32      1.11 o 
  -3  12   9       14.19       16.21      1.48 o 
  -2  12   9        2.90        3.23      1.18 o 
  -1  12   9        2.96        4.97      0.92 o 
   0  12   9        0.71        0.56      0.36 o 
   1  12   9       21.05       21.01      0.70 o 
   2  12   9        2.81        1.30      0.32 o 
   3  12   9        6.34        6.90      0.44 o 
   4  12   9       16.59       17.26      0.64 o 
   5  12   9        7.19        9.41      0.67 o 
   6  12   9       11.23       10.84      0.62 o 
   7  12   9        0.03       -0.08      0.33 o 
   8  12   9        2.06        1.06      0.64 o 
   9  12   9        0.07       -0.21      0.48 o 
  -4  13   9        1.36        0.76      0.76 o 
  -3  13   9        0.06       -0.14      0.96 o 
  -2  13   9        1.50        2.13      1.17 o 
  -1  13   9        0.96        1.41      1.03 o 
   0  13   9        0.19        0.30      0.62 o 
   1  13   9       36.86       34.94      1.02 o 
   2  13   9       16.50       14.64      0.66 o 
   3  13   9        4.47        4.46      0.51 o 
   4  13   9       14.11       14.91      0.63 o 
   5  13   9       20.29       19.33      0.78 o 
   6  13   9        1.98        1.55      0.40 o 
   7  13   9        0.55        0.53      0.43 o 
   8  13   9        0.69       -0.05      0.51 o 
   9  13   9        0.16       -0.48      0.48 o 
  -4  14   9        0.34       -0.49      0.73 o 
  -3  14   9        0.53       -0.39      0.66 o 
  -2  14   9        0.70        0.08      0.67 o 
  -1  14   9        0.20        0.03      0.62 o 
   0  14   9       20.22       21.16      1.62 o 
   1  14   9       26.38       22.37      0.86 o 
   2  14   9        1.15        0.43      0.38 o 
   3  14   9       38.38       41.60      1.15 o 
   4  14   9        4.78        6.68      0.53 o 
   5  14   9       12.14       14.90      0.90 o 
   6  14   9        0.41        0.44      0.36 o 
   7  14   9        0.52        0.46      0.51 o 
   8  14   9        1.71        1.60      0.58 o 
  -3  15   9        0.12       -0.27      0.90 o 
  -2  15   9        1.16        0.96      0.75 o 
  -1  15   9        0.17       -0.19      0.64 o 
   0  15   9        4.86        4.58      0.90 o 
   1  15   9        0.27        0.20      0.48 o 
   2  15   9        5.84        5.58      0.57 o 
   3  15   9        0.06        0.36      0.40 o 
   4  15   9        6.65        7.56      0.57 o 
   5  15   9        1.13        1.26      0.41 o 
   6  15   9        3.28        3.93      0.63 o 
   7  15   9        3.35        4.38      0.70 o 
   8  15   9        0.71        0.17      0.53 o 
  -3  16   9        0.00        0.85      1.01 o 
  -2  16   9        0.77        0.52      0.92 o 
  -1  16   9        0.79        0.63      0.94 o 
   0  16   9        4.00        3.55      0.84 o 
   1  16   9        0.00       -0.47      0.47 o 
   2  16   9        5.90        5.38      0.70 o 
   3  16   9        4.75        4.28      1.12 o 
   4  16   9        4.99        5.21      0.59 o 
   5  16   9        0.89        0.86      0.50 o 
   6  16   9        4.76        5.76      0.72 o 
   7  16   9        4.08        4.85      0.87 o 
  -2  17   9        0.04       -0.17      0.99 o 
  -1  17   9        1.56        3.34      1.16 o 
   0  17   9        0.70       -0.66      0.82 o 
   1  17   9        1.15        0.32      1.29 o 
   2  17   9        1.23        1.13      0.52 o 
   3  17   9        0.51        0.04      0.46 o 
   4  17   9        0.09       -0.43      0.43 o 
   5  17   9        0.47        0.11      0.50 o 
   6  17   9        2.20        3.87      0.72 o 
   7  17   9        0.43        1.21      0.59 o 
  -1  18   9        0.29       -0.19      0.92 o 
   0  18   9        0.01       -0.75      0.86 o 
   1  18   9        1.89        1.44      0.56 o 
   2  18   9        0.13       -0.47      0.47 o 
   3  18   9        0.31        0.87      0.53 o 
   4  18   9        0.04        0.05      0.49 o 
   5  18   9        0.89        1.17      0.67 o 
   6  18   9        3.65        2.88      0.68 o 
   0  19   9        0.14        0.00      1.00 o 
   1  19   9        0.03        0.18      0.94 o 
   2  19   9        0.43        0.60      0.57 o 
   3  19   9        0.07       -0.03      0.52 o 
   4  19   9        0.00        0.28      0.80 o 
   5  19   9        2.46        2.51      0.66 o 
  -2 -15  10        0.35        0.14      0.49 o 
  -1 -15  10        0.66        1.23      0.52 o 
   0 -15  10        0.34        0.96      0.70 o 
   1 -15  10        0.22        0.37      0.51 o 
  -3 -14  10        2.03        2.56      0.63 o 
  -2 -14  10        0.01       -0.33      0.44 o 
  -1 -14  10        0.10        1.04      0.47 o 
   0 -14  10        0.05        0.58      0.46 o 
   1 -14  10        0.00        1.33      0.52 o 
   2 -14  10        0.37       -0.15      0.56 o 
  -4 -13  10        1.78        1.59      0.78 o 
  -3 -13  10        0.20        0.19      0.49 o 
  -2 -13  10        1.73        0.34      0.43 o 
  -1 -13  10        1.79        0.61      0.44 o 
   0 -13  10        2.77        2.13      0.82 o 
   1 -13  10        0.02       -0.02      0.54 o 
   2 -13  10        0.07        0.36      0.47 o 
   3 -13  10        0.51        1.16      0.53 o 
  -5 -12  10        2.31        3.09      1.07 o 
  -4 -12  10        2.61        2.29      0.77 o 
  -3 -12  10        0.02       -0.25      0.74 o 
  -2 -12  10        0.00        0.49      0.41 o 
  -1 -12  10        0.38        0.28      0.40 o 
   0 -12  10        0.79        0.79      0.52 o 
   1 -12  10        1.88        2.27      0.50 o 
   2 -12  10        0.58        0.57      0.49 o 
   3 -12  10        0.55        1.22      0.56 o 
   4 -12  10        0.17        0.25      0.38 o 
  -6 -11  10        0.89        0.47      0.78 o 
  -5 -11  10        2.04        2.07      0.78 o 
  -4 -11  10        2.41        1.25      0.68 o 
  -3 -11  10        0.24       -0.53      0.53 o 
  -2 -11  10        1.26        0.53      0.41 o 
  -1 -11  10        2.19        2.27      0.54 o 
   0 -11  10        0.00       -0.37      0.37 o 
   1 -11  10        5.79        6.94      0.70 o 
   2 -11  10        6.83        9.59      0.80 o 
   3 -11  10        4.35        3.73      0.63 o 
   4 -11  10        0.23        0.64      0.39 o 
   5 -11  10        0.00        0.04      0.41 o 
  -6 -10  10        1.73        0.29      0.90 o 
  -5 -10  10        6.56        6.43      0.98 o 
  -4 -10  10        0.73        0.50      0.58 o 
  -3 -10  10        0.18        0.57      0.55 o 
  -2 -10  10        0.01       -0.38      0.38 o 
  -1 -10  10        1.00        1.29      0.37 o 
   0 -10  10        1.20        1.07      0.41 o 
   1 -10  10        2.45        3.39      0.52 o 
   2 -10  10        3.79        3.87      0.57 o 
   3 -10  10        0.13       -0.16      0.51 o 
   4 -10  10        0.37       -0.23      0.36 o 
   5 -10  10        0.18        0.33      0.42 o 
   6 -10  10        0.31       -0.11      0.64 o 
  -6  -9  10        1.60        1.95      0.51 o 
  -5  -9  10        1.17        1.47      0.72 o 
  -4  -9  10        2.19        2.99      0.70 o 
  -3  -9  10        0.80       -0.55      0.61 o 
  -2  -9  10        0.65        0.90      0.39 o 
  -1  -9  10        0.31        0.04      0.30 o 
   0  -9  10        2.32        3.08      0.45 o 
   1  -9  10       23.24       26.56      1.19 o 
   2  -9  10       18.05       21.37      1.31 o 
   3  -9  10        0.00        0.16      0.40 o 
   4  -9  10        0.33        0.28      0.35 o 
   5  -9  10        0.72        0.56      0.42 o 
   6  -9  10        0.19        0.68      0.78 o 
  -7  -8  10        1.24        0.39      1.49 o 
  -6  -8  10        4.84        4.68      0.66 o 
  -5  -8  10        1.32        0.55      0.63 o 
  -4  -8  10       15.15       15.62      1.21 o 
  -3  -8  10        1.10        1.39      0.55 o 
  -2  -8  10        0.10        0.37      0.43 o 
  -1  -8  10        0.92        0.15      0.32 o 
   0  -8  10       41.24       41.33      1.14 o 
   1  -8  10       53.50       56.02      1.43 o 
   2  -8  10        0.33       -0.07      0.34 o 
   3  -8  10        2.82        3.36      0.50 o 
   4  -8  10        2.53        2.62      0.40 o 
   5  -8  10        5.82        6.70      0.68 o 
   6  -8  10        0.03        0.29      0.44 o 
   7  -8  10        0.00       -0.07      0.48 o 
  -7  -7  10        1.06        0.95      0.59 o 
  -6  -7  10        1.63        0.54      1.13 o 
  -5  -7  10        0.00        0.27      0.35 o 
  -4  -7  10        1.09        1.33      0.73 o 
  -3  -7  10       12.92       14.44      1.34 o 
  -2  -7  10        1.13        1.21      0.86 o 
  -1  -7  10       34.23       35.50      0.98 o 
   0  -7  10      120.88      119.86      2.22 o 
   1  -7  10       42.48       44.09      1.12 o 
   2  -7  10        1.85        1.92      0.55 o 
   3  -7  10        0.81        1.18      0.44 o 
   4  -7  10        2.02        2.66      0.36 o 
   5  -7  10        0.17        0.30      0.35 o 
   6  -7  10        0.16        0.00      0.46 o 
   7  -7  10        0.10        0.14      0.46 o 
  -7  -6  10        1.73        1.98      0.66 o 
  -6  -6  10        1.17        1.02      0.68 o 
  -5  -6  10        8.95       11.16      0.70 o 
  -4  -6  10        3.82        4.12      0.68 o 
  -3  -6  10        5.19        5.63      0.88 o 
  -2  -6  10        0.22       -0.02      0.34 o 
  -1  -6  10       53.97       51.88      2.71 o 
   0  -6  10       96.00       92.09      1.72 o 
   1  -6  10       22.37       20.77      0.71 o 
   2  -6  10        0.95        1.79      0.32 o 
   3  -6  10        0.00       -0.02      0.28 o 
   4  -6  10        6.08        6.47      0.45 o 
   5  -6  10        0.20        0.31      0.33 o 
   6  -6  10        1.73        2.26      0.44 o 
   7  -6  10        0.82        0.47      0.43 o 
  -7  -5  10        1.11        0.95      0.66 o 
  -6  -5  10        0.01       -0.40      0.53 o 
  -5  -5  10       17.12       17.76      0.95 o 
  -4  -5  10        0.01       -0.22      0.42 o 
  -3  -5  10        1.39        0.68      0.44 o 
  -2  -5  10        8.96        8.82      0.97 o 
  -1  -5  10      117.49      107.36      3.00 o 
   0  -5  10      144.50      147.56      3.14 o 
   1  -5  10        5.02        5.21      0.32 o 
   2  -5  10        0.01        0.15      0.22 o 
   3  -5  10        2.98        3.01      0.37 o 
   4  -5  10        0.19        0.39      0.25 o 
   5  -5  10        0.00        0.11      0.29 o 
   6  -5  10        0.04       -0.34      0.34 o 
   7  -5  10        0.02       -0.41      0.41 o 
   8  -5  10        0.13        0.36      0.50 o 
  -7  -4  10        0.53        0.69      0.59 o 
  -6  -4  10        7.29        9.46      1.08 o 
  -5  -4  10        3.40        3.73      1.12 o 
  -4  -4  10        1.89        1.97      0.34 o 
  -3  -4  10        0.69        2.05      0.48 o 
  -2  -4  10       27.74       29.07      1.08 o 
  -1  -4  10      118.17      113.74      3.11 o 
   0  -4  10        0.50        0.94      0.61 o 
   1  -4  10       34.50       37.21      1.51 o 
   2  -4  10        0.36        0.02      0.21 o 
   3  -4  10        4.29        4.44      0.38 o 
   4  -4  10        3.27        2.45      0.30 o 
   5  -4  10        9.71        9.64      0.56 o 
   6  -4  10        1.89        1.15      0.38 o 
   7  -4  10        2.08        2.12      0.52 o 
   8  -4  10        0.02        0.27      0.47 o 
  -7  -3  10        0.07        0.47      0.62 o 
  -6  -3  10        9.04        9.01      1.10 o 
  -5  -3  10        1.45        1.00      0.64 o 
  -4  -3  10        0.04        0.00      0.28 o 
  -3  -3  10        0.52        0.73      0.48 o 
  -2  -3  10       92.56       81.24      2.04 o 
  -1  -3  10      113.60      110.66      4.19 o 
   0  -3  10        8.57        9.82      1.35 o 
   1  -3  10       10.73       10.67      0.90 o 
   2  -3  10        5.77        5.01      0.31 o 
   3  -3  10       10.63        9.69      0.50 o 
   4  -3  10       12.76       11.09      0.59 o 
   5  -3  10       10.10        8.98      0.53 o 
   6  -3  10        5.21        4.85      0.53 o 
   7  -3  10        2.14        1.47      0.49 o 
   8  -3  10        0.81        0.64      0.50 o 
  -7  -2  10        3.07        4.17      1.24 o 
  -6  -2  10        6.96        8.55      0.89 o 
  -5  -2  10        2.12        2.25      0.53 o 
  -4  -2  10        0.74        0.98      0.68 o 
  -3  -2  10       17.11       15.53      0.89 o 
  -2  -2  10      148.60      147.16      3.22 o 
  -1  -2  10       97.80       99.03      2.61 o 
   0  -2  10       11.75       11.88      0.87 o 
   1  -2  10       37.50       39.10      1.56 o 
   2  -2  10        1.53        1.37      0.17 o 
   3  -2  10        2.91        2.58      0.38 o 
   4  -2  10       43.04       41.47      0.87 o 
   5  -2  10       41.54       35.55      0.88 o 
   6  -2  10        1.68        0.67      0.37 o 
   7  -2  10        0.06       -0.07      0.40 o 
   8  -2  10        2.35        1.92      0.54 o 
   9  -2  10        0.27        1.21      0.78 o 
  -7  -1  10        5.40        5.78      0.89 o 
  -6  -1  10        0.06       -0.46      0.51 o 
  -5  -1  10        0.79        1.07      0.49 o 
  -4  -1  10        0.05       -0.31      0.31 o 
  -3  -1  10       13.45       11.65      0.59 o 
  -2  -1  10      121.35      111.48      2.56 o 
  -1  -1  10       13.57       11.42      1.54 o 
   0  -1  10      183.76      168.55      5.22 o 
   1  -1  10       51.78       43.85      1.95 o 
   2  -1  10       59.34       52.36      0.80 o 
   3  -1  10        2.39        3.21      0.31 o 
   4  -1  10       63.11       58.94      1.06 o 
   5  -1  10        8.09        9.43      0.56 o 
   6  -1  10        4.19        3.46      0.47 o 
   7  -1  10        1.58        1.52      0.47 o 
   8  -1  10        2.99        3.43      0.57 o 
   9  -1  10        0.56        1.46      0.83 o 
  -7   0  10        1.60        1.62      0.70 o 
  -6   0  10        0.25       -0.03      0.52 o 
  -5   0  10        0.68        0.86      0.47 o 
  -4   0  10        1.99        1.83      0.45 o 
  -3   0  10       59.90       62.53      1.58 o 
  -2   0  10       46.22       45.14      1.35 o 
  -1   0  10        6.89        7.41      0.35 o 
   0   0  10       93.00       80.67      3.16 o 
   1   0  10        8.07        5.73      0.58 o 
   2   0  10        0.21        1.32      0.15 o 
   3   0  10      132.59      122.93      1.94 o 
   4   0  10       58.16       59.67      1.16 o 
   5   0  10        0.04       -0.26      0.26 o 
   6   0  10        1.73        0.80      0.24 o 
   7   0  10        0.01       -0.03      0.28 o 
   8   0  10        0.87        0.98      0.49 o 
   9   0  10        0.94        1.22      0.81 o 
  -7   1  10        0.08       -0.47      0.47 o 
  -6   1  10        0.00       -0.50      0.50 o 
  -5   1  10        0.00        0.14      0.45 o 
  -4   1  10        8.57        8.69      0.74 o 
  -3   1  10       44.43       43.72      1.31 o 
  -2   1  10        4.08        4.37      0.35 o 
  -1   1  10      135.50      134.67      2.83 o 
   0   1  10        8.81        9.26      0.42 o 
   1   1  10        2.39        2.00      0.17 o 
   2   1  10       37.40       29.11      0.48 o 
   3   1  10       62.59       64.03      1.36 o 
   4   1  10        9.31       10.92      0.52 o 
   5   1  10       12.57       10.02      0.69 o 
   6   1  10        0.19       -0.15      0.24 o 
   7   1  10        0.26        0.10      0.31 o 
   8   1  10        0.43        0.22      0.45 o 
   9   1  10        0.09        0.47      0.58 o 
  -7   2  10        0.00       -0.48      0.48 o 
  -6   2  10        1.50        1.39      0.51 o 
  -5   2  10        0.28        0.38      0.62 o 
  -4   2  10       19.72       18.63      1.01 o 
  -3   2  10       62.77       57.87      3.29 o 
  -2   2  10       59.91       57.52      1.43 o 
  -1   2  10      157.42      142.00      3.94 o 
   0   2  10       16.29       17.28      0.53 o 
   1   2  10       80.56       75.83      0.94 o 
   2   2  10      216.66      202.69      2.76 o 
   3   2  10      599.09      561.44      5.91 o 
   4   2  10      141.99      147.06      2.77 o 
   5   2  10        3.93        2.85      0.31 o 
   6   2  10       26.05       25.03      1.28 o 
   7   2  10        0.31        0.22      0.31 o 
   8   2  10        0.50       -0.14      0.43 o 
   9   2  10        0.21       -0.52      0.52 o 
  -7   3  10        0.00       -0.20      0.53 o 
  -6   3  10        0.15       -0.46      0.46 o 
  -5   3  10        0.62        1.60      0.49 o 
  -4   3  10       15.43       13.19      0.78 o 
  -3   3  10       10.27       10.75      0.78 o 
  -2   3  10      139.90      144.79      2.50 o 
  -1   3  10       48.54       41.99      0.87 o 
   0   3  10        0.04        1.22      0.35 o 
   1   3  10        7.92        7.63      0.32 o 
   2   3  10      273.13      246.09      2.96 o 
   3   3  10      107.39      107.24      1.70 o 
   4   3  10       92.77       89.14      1.58 o 
   5   3  10       13.78       12.48      0.51 o 
   6   3  10        6.69        5.87      0.43 o 
   7   3  10        2.51        3.89      0.43 o 
   8   3  10        0.88        0.23      0.43 o 
   9   3  10        0.06        0.08      0.57 o 
  -7   4  10        0.16        0.85      1.03 o 
  -6   4  10        1.41        2.26      0.62 o 
  -5   4  10        0.83        0.20      0.44 o 
  -4   4  10        0.38        0.65      0.38 o 
  -3   4  10        1.63        1.70      0.38 o 
  -2   4  10       84.45       79.29      1.42 o 
  -1   4  10       10.57       12.60      0.83 o 
   0   4  10        5.42        8.32      0.30 o 
   1   4  10        6.35        6.64      0.25 o 
   2   4  10       96.28       92.22      1.19 o 
   3   4  10        0.01        0.27      0.27 o 
   4   4  10        2.78        3.14      0.23 o 
   5   4  10      120.06      126.56      1.91 o 
   6   4  10        1.13        1.02      0.30 o 
   7   4  10        5.19        4.25      0.46 o 
   8   4  10        0.34        0.38      0.35 o 
   9   4  10        0.42        0.49      0.57 o 
  -7   5  10        0.02       -0.67      1.01 o 
  -6   5  10        0.38        0.66      0.52 o 
  -5   5  10        2.23        0.68      0.48 o 
  -4   5  10        1.26        0.87      0.43 o 
  -3   5  10       42.64       41.67      1.65 o 
  -2   5  10       12.13       12.88      0.70 o 
  -1   5  10        0.29        0.20      0.25 o 
   0   5  10        0.17        0.25      0.18 o 
   1   5  10        5.66        6.51      0.38 o 
   2   5  10       14.03       15.55      0.46 o 
   3   5  10       37.28       34.26      1.02 o 
   4   5  10        2.91        2.15      0.39 o 
   5   5  10        2.38        3.07      0.35 o 
   6   5  10        0.52        0.33      0.26 o 
   7   5  10        5.94        5.49      0.50 o 
   8   5  10        1.27        1.13      0.39 o 
   9   5  10        0.36       -0.17      0.58 o 
  -7   6  10        0.09       -0.39      0.76 o 
  -6   6  10        1.06        0.38      0.68 o 
  -5   6  10        1.51       -0.13      0.60 o 
  -4   6  10        2.85        1.67      0.50 o 
  -3   6  10       46.44       48.79      1.49 o 
  -2   6  10        6.73        6.20      0.72 o 
  -1   6  10       97.70      100.55      1.98 o 
   0   6  10       26.78       27.47      0.50 o 
   1   6  10       65.77       61.49      1.17 o 
   2   6  10       17.38       16.35      0.35 o 
   3   6  10       34.55       37.98      0.77 o 
   4   6  10       89.26       84.61      1.40 o 
   5   6  10       21.68       21.25      0.68 o 
   6   6  10        3.47        4.73      0.43 o 
   7   6  10        0.05       -0.15      0.31 o 
   8   6  10        0.05       -0.08      0.35 o 
   9   6  10        1.23        1.22      0.62 o 
  -6   7  10        0.72       -0.09      1.02 o 
  -5   7  10        0.03       -0.45      0.45 o 
  -4   7  10       16.62       16.81      1.02 o 
  -3   7  10       24.31       25.50      0.89 o 
  -2   7  10        0.12       -0.26      0.26 o 
  -1   7  10       14.41       17.98      0.90 o 
   0   7  10       60.09       58.63      1.20 o 
   1   7  10       24.31       23.58      0.66 o 
   2   7  10        8.06        5.52      0.46 o 
   3   7  10       31.24       36.57      0.81 o 
   4   7  10      197.99      199.67      2.76 o 
   5   7  10       11.95       11.54      0.67 o 
   6   7  10        1.04        0.83      0.31 o 
   7   7  10        1.21        0.03      0.33 o 
   8   7  10        8.00        8.39      0.90 o 
   9   7  10        0.00       -0.03      0.68 o 
  -6   8  10        0.00       -0.11      0.76 o 
  -5   8  10        0.02       -0.10      0.52 o 
  -4   8  10       14.74       15.79      0.91 o 
  -3   8  10        0.01        0.16      0.41 o 
  -2   8  10        0.11       -0.18      0.33 o 
  -1   8  10        7.12        7.45      0.61 o 
   0   8  10       27.99       27.01      0.81 o 
   1   8  10        6.09        7.63      0.43 o 
   2   8  10        9.01        9.91      0.60 o 
   3   8  10      376.79      370.00      4.63 o 
   4   8  10       87.71       89.34      1.53 o 
   5   8  10        0.89        0.14      0.33 o 
   6   8  10        1.68        2.00      0.37 o 
   7   8  10        1.46        1.07      0.37 o 
   8   8  10        0.14        0.40      0.56 o 
   9   8  10        0.28       -0.15      0.70 o 
  -6   9  10        0.00        0.42      0.86 o 
  -5   9  10        1.63        1.20      1.10 o 
  -4   9  10        2.30        1.78      0.54 o 
  -3   9  10        2.18        1.57      0.47 o 
  -2   9  10        2.85        2.09      0.47 o 
  -1   9  10       13.14       13.64      0.95 o 
   0   9  10       10.68       11.16      0.63 o 
   1   9  10        5.75        4.81      0.45 o 
   2   9  10       26.22       26.56      0.67 o 
   3   9  10       69.33       75.59      1.52 o 
   4   9  10       20.98       24.43      0.69 o 
   5   9  10        0.06        0.22      0.27 o 
   6   9  10        2.18        3.15      0.44 o 
   7   9  10        2.54        1.59      0.42 o 
   8   9  10        0.07       -0.12      0.51 o 
   9   9  10        0.03       -0.64      0.74 o 
  -5  10  10        0.12        0.73      1.09 o 
  -4  10  10        0.50        1.59      0.63 o 
  -3  10  10        7.41        6.22      0.74 o 
  -2  10  10        0.12        0.35      0.42 o 
  -1  10  10        2.46        1.95      0.48 o 
   0  10  10        2.88        3.33      0.50 o 
   1  10  10        3.75        3.45      0.47 o 
   2  10  10       69.43       64.95      1.15 o 
   3  10  10      103.84      100.02      1.69 o 
   4  10  10        6.96        5.27      0.44 o 
   5  10  10        7.39        8.44      0.44 o 
   6  10  10        7.59        4.85      0.37 o 
   7  10  10        1.65        0.87      0.47 o 
   8  10  10        1.98        1.03      0.76 o 
   9  10  10        5.32        8.16      1.24 o 
  -5  11  10        1.68        1.42      0.74 o 
  -4  11  10        0.00       -0.52      0.52 o 
  -3  11  10        0.69        0.68      0.99 o 
  -2  11  10       10.58       11.18      0.89 o 
  -1  11  10        0.09       -0.37      0.37 o 
   0  11  10        1.62        1.26      0.38 o 
   1  11  10       19.32       17.69      0.51 o 
   2  11  10      125.81      122.37      1.81 o 
   3  11  10       10.98        9.23      0.61 o 
   4  11  10       16.79       21.38      0.82 o 
   5  11  10        0.10        0.63      0.26 o 
   6  11  10        1.02        0.47      0.29 o 
   7  11  10        0.51        0.45      0.31 o 
   8  11  10        3.86        3.80      0.93 o 
   9  11  10        3.51        3.16      1.69 o 
  -5  12  10        0.00        0.33      1.45 o 
  -4  12  10        1.52        0.20      0.86 o 
  -3  12  10        0.16        0.80      1.04 o 
  -2  12  10        0.71        1.91      1.11 o 
  -1  12  10        0.10        0.15      0.27 o 
   0  12  10        0.26        0.21      0.24 o 
   1  12  10       33.23       34.51      0.82 o 
   2  12  10       26.66       25.86      0.73 o 
   3  12  10        2.48        1.40      0.28 o 
   4  12  10        0.43        0.15      0.26 o 
   5  12  10        0.09        0.29      0.27 o 
   6  12  10        1.04        1.16      0.42 o 
   7  12  10        0.29        0.45      0.40 o 
   8  12  10        5.76        4.15      1.02 o 
   9  12  10        1.38        0.90      0.97 o 
  -4  13  10        0.00       -0.53      1.08 o 
  -3  13  10        1.67        0.47      1.09 o 
  -2  13  10        2.59        4.46      1.31 o 
  -1  13  10        6.66        7.60      0.63 o 
   0  13  10        1.65        1.31      0.36 o 
   1  13  10       31.60       31.55      0.97 o 
   2  13  10       14.72       14.23      0.62 o 
   3  13  10        0.06       -0.10      0.36 o 
   4  13  10        3.38        2.43      0.35 o 
   5  13  10        0.20        0.44      0.33 o 
   6  13  10        0.66        0.13      0.35 o 
   7  13  10        1.27        1.74      0.52 o 
   8  13  10        9.13        9.26      0.71 o 
  -4  14  10        0.03        0.04      1.15 o 
  -3  14  10        0.59       -0.64      1.03 o 
  -2  14  10        1.19        0.78      1.11 o 
  -1  14  10        0.30        0.17      0.90 o 
   0  14  10        5.14        5.15      0.63 o 
   1  14  10        3.49        4.96      0.56 o 
   2  14  10        0.04       -0.44      0.44 o 
   3  14  10        1.93        1.94      0.38 o 
   4  14  10        6.34        5.62      0.61 o 
   5  14  10        0.00        0.76      0.38 o 
   6  14  10        0.36        0.43      0.39 o 
   7  14  10        7.27        8.00      0.69 o 
   8  14  10        6.08        6.58      0.76 o 
  -3  15  10        0.10       -0.31      0.70 o 
  -2  15  10        0.11       -0.92      0.92 o 
  -1  15  10        0.09        0.47      1.05 o 
   0  15  10        2.67        1.84      0.55 o 
   1  15  10        4.45        6.15      0.71 o 
   2  15  10        1.70        0.87      0.42 o 
   3  15  10        5.04        4.82      0.60 o 
   4  15  10        0.00        0.19      0.32 o 
   5  15  10        3.00        3.46      0.45 o 
   6  15  10        3.18        3.19      0.53 o 
   7  15  10       19.59       20.11      1.84 o 
   8  15  10        2.13        2.09      0.61 o 
  -2  16  10        0.15        0.31      0.93 o 
  -1  16  10        0.53        0.18      0.73 o 
   0  16  10        2.50        2.45      0.52 o 
   1  16  10        0.29       -0.01      0.38 o 
   2  16  10        0.39        0.54      0.40 o 
   3  16  10        4.29        2.83      0.49 o 
   4  16  10        3.01        2.03      0.46 o 
   5  16  10        0.37        0.87      0.44 o 
   6  16  10       11.20       12.20      0.90 o 
   7  16  10        1.97        1.46      0.57 o 
  -1  17  10        0.41        0.21      0.97 o 
   0  17  10        0.61        0.27      0.45 o 
   1  17  10        0.80        0.28      0.42 o 
   2  17  10        6.85        5.76      0.75 o 
   3  17  10        2.70        2.05      0.49 o 
   4  17  10        0.08        0.23      0.46 o 
   5  17  10        2.42        4.09      0.62 o 
   6  17  10        5.07        6.72      0.75 o 
   0  18  10        0.14       -0.03      0.53 o 
   1  18  10        1.00        1.02      0.53 o 
   2  18  10        3.34        4.25      0.71 o 
   3  18  10        0.30       -0.09      0.46 o 
   4  18  10        0.01        0.08      0.47 o 
   5  18  10        3.15        2.81      0.61 o 
   6  18  10        7.24        6.87      0.79 o 
   1  19  10        1.66        1.46      1.54 o 
   2  19  10        0.15       -0.17      0.50 o 
   3  19  10        0.02       -0.19      0.49 o 
   4  19  10        0.83        1.39      0.57 o 
  -2 -14  11        0.18        0.07      0.52 o 
  -1 -14  11        2.03        1.80      0.52 o 
   0 -14  11        0.32        0.89      0.54 o 
   1 -14  11        0.20        1.10      0.51 o 
  -4 -13  11        0.35        1.39      1.32 o 
  -3 -13  11        0.14       -0.25      0.64 o 
  -2 -13  11        0.55        0.44      0.56 o 
  -1 -13  11        0.21        0.05      0.43 o 
   0 -13  11        0.00       -0.23      0.41 o 
   1 -13  11        0.36        0.66      0.48 o 
   2 -13  11        0.90        1.81      0.52 o 
   3 -13  11        1.32        1.50      0.54 o 
  -4 -12  11        1.87        2.54      0.79 o 
  -3 -12  11        1.21        0.21      0.63 o 
  -2 -12  11        3.44        3.01      0.58 o 
  -1 -12  11        2.47        3.41      0.52 o 
   0 -12  11        3.13        3.07      0.52 o 
   1 -12  11        0.02       -0.40      0.40 o 
   2 -12  11        2.51        1.77      0.57 o 
   3 -12  11        1.55        1.42      0.57 o 
   4 -12  11        0.08       -0.07      0.55 o 
  -5 -11  11        0.70        0.78      0.76 o 
  -4 -11  11        1.30        2.92      1.11 o 
  -3 -11  11        0.94        1.78      0.71 o 
  -2 -11  11        7.01        7.18      0.69 o 
  -1 -11  11        2.47        2.45      0.75 o 
   0 -11  11        0.00        0.27      0.38 o 
   1 -11  11        3.69        2.71      0.53 o 
   2 -11  11        3.71        3.80      0.61 o 
   3 -11  11        1.54        2.13      0.56 o 
   4 -11  11        0.13       -0.48      0.50 o 
  -5 -10  11        3.61        3.22      0.86 o 
  -4 -10  11        0.33        0.59      0.64 o 
  -3 -10  11       13.90       13.80      1.21 o 
  -2 -10  11        4.18        3.00      0.69 o 
  -1 -10  11        0.01        0.36      0.34 o 
   0 -10  11        0.19       -0.01      0.62 o 
   1 -10  11        4.26        4.13      0.54 o 
   2 -10  11        4.68        4.17      0.68 o 
   3 -10  11        0.03       -0.07      0.45 o 
   4 -10  11        0.22        0.23      0.49 o 
   5 -10  11        0.17        0.41      0.53 o 
  -6  -9  11        0.31       -0.30      0.93 o 
  -5  -9  11        0.00       -0.49      0.63 o 
  -4  -9  11        2.99        3.18      0.77 o 
  -3  -9  11       10.89       10.42      1.01 o 
  -2  -9  11        0.15        0.53      0.49 o 
  -1  -9  11        1.50        2.58      0.60 o 
   0  -9  11        3.01        2.56      1.00 o 
   1  -9  11       15.90       15.34      1.68 o 
   2  -9  11        3.57        2.89      0.50 o 
   3  -9  11        0.01       -0.28      0.39 o 
   4  -9  11        0.08        0.82      0.69 o 
   5  -9  11        0.58        0.64      0.52 o 
   6  -9  11        0.08       -0.20      0.42 o 
  -6  -8  11        0.74       -0.31      0.86 o 
  -5  -8  11        2.63        3.62      0.80 o 
  -4  -8  11       21.78       23.20      2.14 o 
  -3  -8  11        4.46        7.10      0.84 o 
  -2  -8  11        6.25        7.54      0.80 o 
  -1  -8  11        0.00        0.04      0.30 o 
   0  -8  11       25.01       23.59      0.80 o 
   1  -8  11        9.94        9.27      0.61 o 
   2  -8  11        0.05       -0.04      0.47 o 
   3  -8  11        1.47        0.88      0.53 o 
   4  -8  11        0.49       -0.39      0.39 o 
   5  -8  11        0.18       -0.24      0.35 o 
   6  -8  11        0.60        0.16      0.50 o 
  -6  -7  11        1.54        2.57      0.99 o 
  -5  -7  11        3.07        3.61      0.80 o 
  -4  -7  11       14.48       15.96      1.22 o 
  -3  -7  11        6.76        7.77      1.40 o 
  -2  -7  11        3.10        1.93      0.53 o 
  -1  -7  11        1.40        0.87      0.41 o 
   0  -7  11        3.99        4.61      0.39 o 
   1  -7  11        0.47        1.32      0.34 o 
   2  -7  11        3.46        3.77      0.45 o 
   3  -7  11       11.58       10.01      0.64 o 
   4  -7  11        0.05        0.39      0.36 o 
   5  -7  11        3.29        3.18      0.44 o 
   6  -7  11        0.42        0.30      0.39 o 
   7  -7  11        0.57        0.80      0.55 o 
  -7  -6  11        0.96        0.70      0.81 o 
  -6  -6  11        0.19       -0.50      0.85 o 
  -5  -6  11        8.45       11.14      1.40 o 
  -4  -6  11        6.34        6.33      0.81 o 
  -3  -6  11        2.70        2.17      0.55 o 
  -2  -6  11        2.19        2.19      0.82 o 
  -1  -6  11        1.17        0.35      0.34 o 
   0  -6  11        3.97        3.65      0.44 o 
   1  -6  11        0.20        0.35      0.24 o 
   2  -6  11       12.94       14.49      0.61 o 
   3  -6  11        0.22       -0.01      0.28 o 
   4  -6  11        0.85        0.12      0.32 o 
   5  -6  11        0.65        1.63      0.36 o 
   6  -6  11        1.05        0.52      0.39 o 
   7  -6  11        0.43        0.05      0.47 o 
  -7  -5  11        0.05        0.58      0.54 o 
  -6  -5  11        0.13       -0.35      0.43 o 
  -5  -5  11       18.51       18.72      1.71 o 
  -4  -5  11        2.66        2.19      0.60 o 
  -3  -5  11        2.73        2.40      0.52 o 
  -2  -5  11        4.71        2.96      0.48 o 
  -1  -5  11       10.23       11.41      1.39 o 
   0  -5  11        2.04        2.09      0.88 o 
   1  -5  11        0.33        1.15      0.30 o 
   2  -5  11       34.33       33.20      0.82 o 
   3  -5  11        0.05        0.07      0.39 o 
   4  -5  11        1.57        1.39      0.36 o 
   5  -5  11        0.79        0.62      0.30 o 
   6  -5  11        0.00       -0.08      0.41 o 
   7  -5  11        0.06       -0.42      0.42 o 
  -7  -4  11        0.01       -0.24      0.55 o 
  -6  -4  11        7.23        7.89      1.27 o 
  -5  -4  11        2.84        2.65      0.86 o 
  -4  -4  11        0.04       -0.49      0.49 o 
  -3  -4  11        3.76        3.03      1.00 o 
  -2  -4  11        1.51        1.60      0.57 o 
  -1  -4  11       23.14       21.72      1.14 o 
   0  -4  11        4.27        5.75      0.87 o 
   1  -4  11      111.69      107.69      2.98 o 
   2  -4  11       48.88       49.01      0.99 o 
   3  -4  11        2.42        2.10      0.33 o 
   4  -4  11        2.61        1.71      0.37 o 
   5  -4  11        1.46        0.99      0.38 o 
   6  -4  11        9.62       10.96      0.71 o 
   7  -4  11        1.17        1.63      0.50 o 
   8  -4  11        0.18        0.41      0.50 o 
  -7  -3  11        0.25       -0.35      0.53 o 
  -6  -3  11        6.82        7.07      0.79 o 
  -5  -3  11        0.00       -0.37      0.38 o 
  -4  -3  11        4.67        2.91      0.74 o 
  -3  -3  11       19.50       20.12      1.44 o 
  -2  -3  11       19.78       18.85      0.89 o 
  -1  -3  11       11.65       11.00      1.37 o 
   0  -3  11       28.36       28.98      2.37 o 
   1  -3  11      318.02      316.96      6.80 o 
   2  -3  11       11.11       10.21      0.34 o 
   3  -3  11        0.74        0.50      0.37 o 
   4  -3  11        7.90       11.25      0.61 o 
   5  -3  11        0.13        0.64      0.30 o 
   6  -3  11        1.51        1.68      0.42 o 
   7  -3  11        4.96        4.66      0.60 o 
   8  -3  11        0.10        0.34      0.48 o 
  -7  -2  11        0.49        0.68      0.79 o 
  -6  -2  11        0.40        0.73      0.56 o 
  -5  -2  11        0.85        0.24      0.76 o 
  -4  -2  11        6.10        6.71      0.49 o 
  -3  -2  11        1.70        1.22      0.43 o 
  -2  -2  11        0.03        0.20      0.31 o 
  -1  -2  11       13.53       13.16      1.43 o 
   0  -2  11       99.83       96.44      2.59 o 
   1  -2  11       68.09       63.18      2.00 o 
   2  -2  11        6.24        5.24      0.69 o 
   3  -2  11        2.24        4.04      0.35 o 
   4  -2  11        4.16        4.16      0.41 o 
   5  -2  11        2.91        3.32      0.39 o 
   6  -2  11        0.48        0.02      0.34 o 
   7  -2  11        1.01        0.51      0.44 o 
   8  -2  11        1.46        1.87      0.55 o 
  -7  -1  11        2.75        3.12      1.18 o 
  -6  -1  11        1.10       -0.24      0.53 o 
  -5  -1  11        1.36        0.63      0.47 o 
  -4  -1  11       17.67       17.29      0.82 o 
  -3  -1  11        0.86        1.05      0.49 o 
  -2  -1  11        2.82        2.38      0.69 o 
  -1  -1  11       17.63       16.10      1.35 o 
   0  -1  11      219.61      209.33      4.63 o 
   1  -1  11        3.20        5.56      1.25 o 
   2  -1  11        0.38       -0.24      0.24 o 
   3  -1  11        1.02        0.24      0.23 o 
   4  -1  11        0.30        0.32      0.29 o 
   5  -1  11        1.45        1.09      0.30 o 
   6  -1  11        2.23        1.63      0.40 o 
   7  -1  11        0.28        0.53      0.41 o 
   8  -1  11        1.68        3.40      0.77 o 
   9  -1  11        0.20       -0.16      0.59 o 
  -7   0  11        1.43        1.37      0.70 o 
  -6   0  11        0.05       -0.52      0.52 o 
  -5   0  11        0.28        0.30      0.57 o 
  -4   0  11       12.90       15.10      3.28 o 
  -3   0  11        3.02        3.33      0.66 o 
  -2   0  11        2.95        3.29      0.45 o 
  -1   0  11       19.76       18.06      1.43 o 
   0   0  11       31.09       28.77      1.47 o 
   1   0  11       25.50       23.78      1.07 o 
   2   0  11      191.89      186.63      2.65 o 
   3   0  11        8.26        4.98      1.00 o 
   4   0  11        1.27        2.30      0.27 o 
   5   0  11        0.14       -0.28      0.37 o 
   6   0  11        1.14        0.44      0.36 o 
   7   0  11        0.83        0.72      0.42 o 
   8   0  11        0.72        1.17      0.49 o 
   9   0  11        0.50        1.07      0.64 o 
  -7   1  11        0.00        0.16      0.55 o 
  -6   1  11        0.09        0.20      0.57 o 
  -5   1  11       16.27       17.50      1.42 o 
  -4   1  11        0.30        0.81      0.41 o 
  -3   1  11        0.77        1.05      0.28 o 
  -2   1  11        0.27        0.14      0.41 o 
  -1   1  11      182.13      166.12      3.45 o 
   0   1  11      120.83      112.91      1.67 o 
   1   1  11        7.65        5.68      0.59 o 
   2   1  11       32.22       38.94      0.63 o 
   3   1  11      138.12      133.46      2.39 o 
   4   1  11        0.07       -0.15      0.21 o 
   5   1  11        0.04       -0.25      0.25 o 
   6   1  11       19.28       17.30      0.81 o 
   7   1  11        2.92        2.13      0.48 o 
   8   1  11        0.51       -0.29      0.45 o 
   9   1  11        0.01       -0.14      0.59 o 
  -7   2  11        0.12       -0.23      0.55 o 
  -6   2  11        0.97        1.09      0.60 o 
  -5   2  11        8.52       10.95      0.98 o 
  -4   2  11        1.09        0.27      0.48 o 
  -3   2  11       12.66       15.61      0.63 o 
  -2   2  11       14.26       13.53      0.65 o 
  -1   2  11      215.40      187.68      5.09 o 
   0   2  11        0.90        0.68      0.43 o 
   1   2  11        0.17        0.03      0.13 o 
   2   2  11      167.35      146.15      2.09 o 
   3   2  11        1.33        1.00      0.29 o 
   4   2  11        5.12        6.44      0.41 o 
   5   2  11        9.29        9.50      0.57 o 
   6   2  11       49.54       52.42      1.48 o 
   7   2  11        0.53        0.89      0.29 o 
   8   2  11        1.11        1.20      0.49 o 
   9   2  11        0.41        0.26      0.59 o 
  -7   3  11        0.00       -0.42      0.51 o 
  -6   3  11        0.45        0.02      0.48 o 
  -5   3  11        1.00        0.40      0.44 o 
  -4   3  11        0.56        1.04      0.40 o 
  -3   3  11        3.76        3.02      0.41 o 
  -2   3  11      120.50      121.52      2.64 o 
  -1   3  11        9.70        8.23      0.77 o 
   0   3  11        0.10        0.06      0.19 o 
   1   3  11       97.37       96.35      1.47 o 
   2   3  11      176.21      163.92      2.35 o 
   3   3  11      242.09      239.46      2.95 o 
   4   3  11       64.26       57.85      1.17 o 
   5   3  11       85.60       89.88      1.83 o 
   6   3  11        0.55        0.60      0.23 o 
   7   3  11        1.34        1.31      0.33 o 
   8   3  11        2.59        3.54      0.58 o 
   9   3  11        0.04       -0.34      0.57 o 
  -7   4  11        0.30        0.20      0.73 o 
  -6   4  11        1.09        0.55      0.89 o 
  -5   4  11        0.24        0.15      0.45 o 
  -4   4  11        0.44        0.91      0.41 o 
  -3   4  11        0.93        0.46      0.29 o 
  -2   4  11        0.01        0.37      0.30 o 
  -1   4  11        1.55        0.26      0.23 o 
   0   4  11        2.81        0.57      0.14 o 
   1   4  11       53.93       56.73      1.04 o 
   2   4  11       79.83       74.89      0.99 o 
   3   4  11       45.29       39.60      0.86 o 
   4   4  11       77.06       75.85      1.45 o 
   5   4  11       68.25       64.94      1.61 o 
   6   4  11        1.96        2.55      0.33 o 
   7   4  11        1.78        3.77      0.43 o 
   8   4  11        0.00       -0.13      0.43 o 
   9   4  11        0.38        0.65      0.77 o 
  -6   5  11        0.50        1.61      0.58 o 
  -5   5  11        0.00       -0.34      0.50 o 
  -4   5  11        0.46       -0.02      0.38 o 
  -3   5  11        4.82        5.25      0.46 o 
  -2   5  11       63.42       59.67      1.41 o 
  -1   5  11       14.87       16.19      0.70 o 
   0   5  11        0.57        1.76      0.25 o 
   1   5  11      103.36       99.84      1.43 o 
   2   5  11       45.15       39.47      0.82 o 
   3   5  11        8.30        6.91      0.42 o 
   4   5  11      186.53      175.96      2.75 o 
   5   5  11       33.42       30.96      0.75 o 
   6   5  11        0.82        0.02      0.39 o 
   7   5  11        0.35        0.44      0.33 o 
   8   5  11        0.74        0.29      0.45 o 
   9   5  11        0.07        0.83      0.61 o 
  -6   6  11        0.13        0.51      0.55 o 
  -5   6  11        1.09        0.44      0.48 o 
  -4   6  11        2.26        3.07      0.59 o 
  -3   6  11        7.57        6.50      0.53 o 
  -2   6  11        0.80        1.49      0.38 o 
  -1   6  11       44.36       41.56      1.12 o 
   0   6  11      121.16      121.53      1.96 o 
   1   6  11       51.71       45.54      0.97 o 
   2   6  11       10.25        8.67      0.41 o 
   3   6  11       59.34       65.11      1.29 o 
   4   6  11      244.40      235.63      3.09 o 
   5   6  11       24.16       21.92      0.67 o 
   6   6  11        3.93        3.70      0.39 o 
   7   6  11       11.67       11.37      0.66 o 
   8   6  11        0.03        0.33      0.46 o 
   9   6  11        0.00        0.60      0.59 o 
  -6   7  11        0.04        0.58      0.76 o 
  -5   7  11        0.90        2.23      0.60 o 
  -4   7  11        0.21        0.25      0.47 o 
  -3   7  11        0.23       -0.17      0.34 o 
  -2   7  11        3.63        2.00      0.58 o 
  -1   7  11       57.24       60.08      1.46 o 
   0   7  11      139.94      133.27      2.32 o 
   1   7  11       58.45       52.11      1.12 o 
   2   7  11       61.31       50.13      0.82 o 
   3   7  11      131.00      128.95      1.87 o 
   4   7  11      102.38       93.44      1.39 o 
   5   7  11        6.06        6.17      0.43 o 
   6   7  11        0.22        0.88      0.32 o 
   7   7  11        4.18        3.28      0.46 o 
   8   7  11        0.21        0.07      0.42 o 
   9   7  11        0.69       -0.54      0.54 o 
  -6   8  11        1.67        2.13      0.90 o 
  -5   8  11        0.05       -0.09      0.44 o 
  -4   8  11        0.13       -0.37      0.37 o 
  -3   8  11        1.76        1.30      0.42 o 
  -2   8  11        0.07        0.12      0.38 o 
  -1   8  11       30.10       32.67      1.09 o 
   0   8  11       13.64       14.01      1.04 o 
   1   8  11      125.32      121.93      1.80 o 
   2   8  11        2.88        1.96      0.25 o 
   3   8  11      117.02      103.01      2.61 o 
   4   8  11        0.13        0.16      0.22 o 
   5   8  11        5.88        4.19      0.42 o 
   6   8  11       17.41       21.42      1.19 o 
   7   8  11       11.74       13.05      0.72 o 
   8   8  11        0.68        0.07      0.55 o 
   9   8  11        0.15       -0.31      0.62 o 
  -5   9  11        0.09        0.40      0.60 o 
  -4   9  11        0.33        0.26      0.39 o 
  -3   9  11        0.18        0.45      0.47 o 
  -2   9  11        4.10        4.98      0.61 o 
  -1   9  11       30.25       29.98      1.39 o 
   0   9  11       40.11       43.92      1.28 o 
   1   9  11       20.32       17.51      0.59 o 
   2   9  11       32.09       32.33      0.73 o 
   3   9  11       23.59       20.32      0.67 o 
   4   9  11        1.61        0.54      0.30 o 
   5   9  11        2.35        2.26      0.36 o 
   6   9  11       21.10       23.41      0.86 o 
   7   9  11        0.58        0.67      0.38 o 
   8   9  11        1.06        0.79      0.59 o 
   9   9  11        1.80        2.14      0.90 o 
  -5  10  11        0.03       -0.38      1.04 o 
  -4  10  11        0.03        0.09      0.54 o 
  -3  10  11        0.39        0.73      0.51 o 
  -2  10  11       12.67       10.57      0.83 o 
  -1  10  11       15.63       19.03      1.01 o 
   0  10  11       37.77       36.69      1.21 o 
   1  10  11        0.05        0.39      0.31 o 
   2  10  11       60.19       59.76      1.09 o 
   3  10  11       20.15       16.35      0.67 o 
   4  10  11        0.01       -0.23      0.24 o 
   5  10  11       12.92       15.79      0.73 o 
   6  10  11        8.18        7.16      0.58 o 
   7  10  11        8.43        7.98      0.70 o 
   8  10  11        0.02        0.03      0.57 o 
   9  10  11        7.80       10.42      2.63 o 
  -5  11  11        0.58        0.17      0.77 o 
  -4  11  11        0.48       -0.11      0.73 o 
  -3  11  11        0.40        0.28      0.49 o 
  -2  11  11       18.04       19.79      1.15 o 
  -1  11  11        9.66        8.86      0.78 o 
   0  11  11       12.84       11.45      1.31 o 
   1  11  11        2.62        3.32      0.45 o 
   2  11  11       13.18       12.38      0.57 o 
   3  11  11        6.04        7.00      0.55 o 
   4  11  11        9.89       11.73      0.58 o 
   5  11  11       60.93       58.98      1.51 o 
   6  11  11       15.42       12.84      0.74 o 
   7  11  11        1.27        0.48      0.66 o 
   8  11  11        7.35        7.14      1.15 o 
   9  11  11        1.11        1.17      0.97 o 
  -4  12  11        0.46        0.57      1.10 o 
  -3  12  11        2.94        3.10      1.25 o 
  -2  12  11        0.93        0.87      0.93 o 
  -1  12  11        9.70       10.66      0.89 o 
   0  12  11        7.05        6.58      0.70 o 
   1  12  11        1.75        2.27      0.45 o 
   2  12  11       23.56       25.73      0.77 o 
   3  12  11        8.98       10.32      0.83 o 
   4  12  11       23.04       28.26      0.82 o 
   5  12  11       39.39       46.47      1.20 o 
   6  12  11        9.02        8.97      1.03 o 
   7  12  11        0.15        0.53      0.55 o 
   8  12  11        3.27        3.82      1.02 o 
  -4  13  11        0.00        0.21      1.18 o 
  -3  13  11        0.66        1.03      1.09 o 
  -2  13  11        0.63       -0.57      0.90 o 
  -1  13  11        5.32        5.00      1.04 o 
   0  13  11        0.13       -0.43      0.46 o 
   1  13  11        9.41        8.43      0.68 o 
   2  13  11        0.40        0.36      0.41 o 
   3  13  11        0.23        0.69      0.35 o 
   4  13  11       46.35       51.13      1.15 o 
   5  13  11        5.89        4.41      0.59 o 
   6  13  11        0.16        0.20      0.42 o 
   7  13  11        1.95        2.17      0.85 o 
   8  13  11        4.89        4.51      1.06 o 
  -3  14  11        0.26        0.08      1.00 o 
  -2  14  11        2.52        3.12      1.20 o 
  -1  14  11        1.33        1.34      1.04 o 
   0  14  11        0.07       -0.84      0.84 o 
   1  14  11        0.47        0.11      0.52 o 
   2  14  11        1.69        0.76      0.45 o 
   3  14  11       31.51       37.05      1.23 o 
   4  14  11       15.52       15.55      0.64 o 
   5  14  11        4.98        4.33      0.73 o 
   6  14  11        2.52        5.25      1.02 o 
   7  14  11        5.77        6.19      1.15 o 
   8  14  11        1.55        3.06      1.01 o 
  -3  15  11        0.52        0.47      1.18 o 
  -2  15  11        1.91        2.33      1.21 o 
  -1  15  11        0.24       -0.88      0.88 o 
   0  15  11        0.40       -0.17      0.92 o 
   1  15  11        3.59        2.72      0.71 o 
   2  15  11        5.39        5.74      0.49 o 
   3  15  11        9.06        8.57      0.82 o 
   4  15  11        3.17        2.37      0.57 o 
   5  15  11        3.67        2.99      0.50 o 
   6  15  11       10.92       13.62      2.21 o 
   7  15  11        5.17        5.54      0.87 o 
  -2  16  11        0.08        0.28      1.12 o 
  -1  16  11        0.16        0.38      1.08 o 
   0  16  11        0.36        0.35      0.95 o 
   1  16  11        1.58        2.97      1.19 o 
   2  16  11        3.20        4.08      0.53 o 
   3  16  11        7.54        8.72      0.69 o 
   4  16  11        5.30        5.50      0.61 o 
   5  16  11        0.31        0.46      0.42 o 
   6  16  11        0.05        0.04      0.61 o 
   7  16  11        0.15        0.23      0.64 o 
  -1  17  11        0.08       -0.15      0.72 o 
   0  17  11        0.52       -0.73      1.08 o 
   1  17  11        0.14       -0.12      0.43 o 
   2  17  11        2.79        2.44      0.50 o 
   3  17  11        1.73        1.60      0.44 o 
   4  17  11        0.52       -0.23      0.38 o 
   5  17  11        0.01       -0.02      0.40 o 
   6  17  11        0.50       -0.59      0.59 o 
   0  18  11        0.26        0.52      0.78 o 
   1  18  11        2.06        2.13      0.84 o 
   2  18  11        2.93        4.33      0.54 o 
   3  18  11        0.43        0.63      0.43 o 
   4  18  11        0.17       -0.29      0.40 o 
   5  18  11        0.02       -0.45      0.45 o 
   2  19  11        0.36        1.23      0.51 o 
   3  19  11        0.14       -0.39      0.46 o 
   4  19  11        0.01       -0.25      0.98 o 
  -2 -13  12        1.57        2.47      0.79 o 
  -1 -13  12        1.01        0.64      0.46 o 
   0 -13  12        0.56        0.04      0.42 o 
   1 -13  12        0.28        0.12      0.43 o 
   2 -13  12        0.40        0.09      0.45 o 
  -3 -12  12        0.05       -0.41      0.67 o 
  -2 -12  12        2.30        3.52      0.83 o 
  -1 -12  12        0.26        0.45      0.40 o 
   0 -12  12        0.38        0.95      0.42 o 
   1 -12  12        0.24        0.02      0.42 o 
   2 -12  12        0.65        0.43      0.50 o 
   3 -12  12        0.00       -0.21      0.52 o 
  -4 -11  12        0.00       -0.15      0.64 o 
  -3 -11  12        1.79        1.46      0.68 o 
  -2 -11  12        2.48        2.66      0.75 o 
  -1 -11  12        0.81        0.77      0.64 o 
   0 -11  12        0.63        0.97      0.39 o 
   1 -11  12        0.00       -0.19      0.40 o 
   2 -11  12        0.01       -0.15      0.44 o 
   3 -11  12        0.82        1.26      0.54 o 
   4 -11  12        0.61        1.16      0.57 o 
  -5 -10  12        0.01        1.46      0.74 o 
  -4 -10  12        0.10       -0.35      0.60 o 
  -3 -10  12        4.39        5.25      0.87 o 
  -2 -10  12        0.19        0.48      0.56 o 
  -1 -10  12        0.47        0.38      0.35 o 
   0 -10  12        0.76        0.95      0.40 o 
   1 -10  12        0.14        0.11      0.37 o 
   2 -10  12        0.14        0.07      0.39 o 
   3 -10  12        0.99        0.32      0.63 o 
   4 -10  12        0.51        0.44      0.52 o 
   5 -10  12        0.46        1.16      0.57 o 
  -5  -9  12        0.22        0.08      0.64 o 
  -4  -9  12        2.41        2.24      1.39 o 
  -3  -9  12        4.70        5.29      0.86 o 
  -2  -9  12        0.72       -0.28      0.47 o 
  -1  -9  12        5.86        5.21      0.62 o 
   0  -9  12        2.08        2.39      0.39 o 
   1  -9  12        0.37        0.26      0.35 o 
   2  -9  12        0.64        0.96      0.48 o 
   3  -9  12        0.04       -0.21      0.47 o 
   4  -9  12        1.55        0.99      0.51 o 
   5  -9  12        0.11       -0.21      0.49 o 
  -6  -8  12        0.39       -0.07      0.87 o 
  -5  -8  12        0.46        0.75      0.93 o 
  -4  -8  12        3.15        4.73      1.18 o 
  -3  -8  12        0.83        0.92      0.59 o 
  -2  -8  12        1.49        1.02      0.53 o 
  -1  -8  12        7.27        8.94      1.68 o 
   0  -8  12        0.61        0.84      0.46 o 
   1  -8  12        0.95        0.41      0.50 o 
   2  -8  12        4.23        5.24      0.52 o 
   3  -8  12        2.16        3.07      0.59 o 
   4  -8  12        0.58       -0.31      0.44 o 
   5  -8  12        1.03        2.04      0.56 o 
   6  -8  12        0.10       -0.21      0.51 o 
  -6  -7  12        0.16       -0.38      0.81 o 
  -5  -7  12        0.51        0.87      0.95 o 
  -4  -7  12        1.33        1.69      0.67 o 
  -3  -7  12        1.55        2.66      0.65 o 
  -2  -7  12       11.66        9.38      1.50 o 
  -1  -7  12       13.64       11.95      0.86 o 
   0  -7  12        2.78        1.97      0.46 o 
   1  -7  12        1.61        2.50      0.50 o 
   2  -7  12        0.95        0.04      0.33 o 
   3  -7  12        3.96        3.11      0.46 o 
   4  -7  12        0.46        0.20      0.38 o 
   5  -7  12        0.97        0.55      0.73 o 
   6  -7  12        0.85        0.03      0.80 o 
  -6  -6  12        1.05        0.27      0.96 o 
  -5  -6  12        0.57        0.00      0.75 o 
  -4  -6  12        0.20       -0.52      0.52 o 
  -3  -6  12        0.41        0.80      0.49 o 
  -2  -6  12        4.83        4.07      0.83 o 
  -1  -6  12        3.95        4.25      1.40 o 
   0  -6  12        0.26        0.12      0.46 o 
   1  -6  12        0.15       -0.08      0.74 o 
   2  -6  12        3.32        2.41      0.41 o 
   3  -6  12        0.87        0.94      0.37 o 
   4  -6  12        0.23        0.40      0.35 o 
   5  -6  12        0.74        1.30      0.53 o 
   6  -6  12        1.05        0.56      0.39 o 
   7  -6  12        0.40        0.67      0.46 o 
  -6  -5  12        0.04       -0.77      0.77 o 
  -5  -5  12        1.87        1.22      0.82 o 
  -4  -5  12        0.11       -0.39      0.52 o 
  -3  -5  12        1.79        1.47      0.55 o 
  -2  -5  12       38.40       42.88      1.47 o 
  -1  -5  12        4.42        4.28      0.92 o 
   0  -5  12        1.64        1.74      0.86 o 
   1  -5  12        0.00       -0.29      0.36 o 
   2  -5  12        8.33        7.97      0.42 o 
   3  -5  12        1.32        2.27      0.36 o 
   4  -5  12        3.83        3.37      0.45 o 
   5  -5  12        0.02        0.43      0.57 o 
   6  -5  12        0.03       -0.05      0.37 o 
   7  -5  12        0.28        1.08      0.47 o 
  -6  -4  12        0.70       -0.76      0.76 o 
  -5  -4  12        0.50       -0.49      0.65 o 
  -4  -4  12        0.40        0.76      0.50 o 
  -3  -4  12       32.93       30.59      1.32 o 
  -2  -4  12       35.34       35.25      1.27 o 
  -1  -4  12        6.00        6.12      0.55 o 
   0  -4  12       14.08       17.69      1.25 o 
   1  -4  12       16.33       15.23      1.17 o 
   2  -4  12        0.16        0.49      0.29 o 
   3  -4  12        1.24        1.34      0.33 o 
   4  -4  12        4.56        4.43      0.69 o 
   5  -4  12        0.10       -0.36      0.39 o 
   6  -4  12        0.01        0.50      0.38 o 
   7  -4  12        3.45        2.41      0.52 o 
  -6  -3  12        1.71        1.91      0.61 o 
  -5  -3  12        0.01        0.82      0.77 o 
  -4  -3  12        3.82        2.47      0.73 o 
  -3  -3  12       30.21       28.41      1.24 o 
  -2  -3  12        2.23        1.56      0.40 o 
  -1  -3  12       17.67       16.26      1.70 o 
   0  -3  12        0.66        0.48      0.68 o 
   1  -3  12        4.78        4.97      0.72 o 
   2  -3  12       23.13       23.22      0.77 o 
   3  -3  12        7.58        8.40      0.47 o 
   4  -3  12       17.60       17.79      0.79 o 
   5  -3  12        1.39        2.58      0.49 o 
   6  -3  12       13.17       16.12      0.78 o 
   7  -3  12        4.97        6.04      0.62 o 
   8  -3  12        2.35        2.29      0.56 o 
  -7  -2  12        0.09       -0.56      0.56 o 
  -6  -2  12        0.21       -0.05      0.50 o 
  -5  -2  12        0.22        0.94      0.76 o 
  -4  -2  12        2.48        2.29      0.72 o 
  -3  -2  12       24.06       25.23      1.16 o 
  -2  -2  12       19.89       19.90      0.88 o 
  -1  -2  12       30.79       31.08      1.97 o 
   0  -2  12        1.28        1.28      0.58 o 
   1  -2  12       47.15       47.99      1.75 o 
   2  -2  12        1.51        1.89      0.55 o 
   3  -2  12       35.29       35.90      0.86 o 
   4  -2  12        8.36        9.87      0.63 o 
   5  -2  12        3.43        3.83      0.46 o 
   6  -2  12       11.72       11.44      0.67 o 
   7  -2  12        1.86        2.23      0.50 o 
   8  -2  12        0.52        0.85      0.50 o 
  -7  -1  12        0.26        0.52      0.64 o 
  -6  -1  12        0.46        1.17      0.56 o 
  -5  -1  12        0.05        0.44      0.41 o 
  -4  -1  12       22.69       23.99      1.59 o 
  -3  -1  12        3.58        3.75      0.71 o 
  -2  -1  12        5.09        6.11      0.74 o 
  -1  -1  12        0.45        0.46      0.25 o 
   0  -1  12       24.17       24.40      1.13 o 
   1  -1  12        1.52        0.07      0.39 o 
   2  -1  12       32.13       33.14      1.41 o 
   3  -1  12       38.56       42.63      1.59 o 
   4  -1  12        4.48        4.83      0.69 o 
   5  -1  12        4.02        4.77      0.40 o 
   6  -1  12        1.41        1.09      0.39 o 
   7  -1  12        4.06        3.61      0.54 o 
   8  -1  12        0.20        0.22      0.49 o 
  -7   0  12        0.00        1.03      0.66 o 
  -6   0  12        0.69        0.45      0.59 o 
  -5   0  12        0.02        0.01      0.44 o 
  -4   0  12        8.28        7.19      0.56 o 
  -3   0  12        0.73        0.71      0.54 o 
  -2   0  12       20.66       21.42      0.93 o 
  -1   0  12        3.51        4.15      0.40 o 
   0   0  12        0.78        0.55      0.42 o 
   1   0  12        1.50        0.68      0.54 o 
   2   0  12       54.93       60.88      2.96 o 
   3   0  12      176.46      170.63      2.92 o 
   4   0  12       15.00       14.93      0.72 o 
   5   0  12        9.64       10.44      0.55 o 
   6   0  12        1.45        1.33      0.40 o 
   7   0  12       10.22        9.52      0.83 o 
   8   0  12        1.66        2.79      0.68 o 
  -6   1  12        2.44        2.69      0.71 o 
  -5   1  12        1.57        2.41      0.58 o 
  -4   1  12        0.01        0.18      0.31 o 
  -3   1  12       13.35       15.46      1.19 o 
  -2   1  12       12.21       11.82      0.91 o 
  -1   1  12        4.00        5.27      0.48 o 
   0   1  12       41.65       34.62      1.29 o 
   1   1  12       12.22       12.49      1.35 o 
   2   1  12      365.85      343.39      3.97 o 
   3   1  12       88.64       94.34      1.82 o 
   4   1  12        4.75        5.41      0.81 o 
   5   1  12       12.85       13.65      0.62 o 
   6   1  12       22.41       25.03      0.90 o 
   7   1  12        3.25        4.89      0.57 o 
   8   1  12        0.04        0.44      0.64 o 
   9   1  12        0.00       -0.11      0.49 o 
  -6   2  12        0.00       -0.06      0.47 o 
  -5   2  12        7.83        6.88      0.67 o 
  -4   2  12        3.53        4.38      0.47 o 
  -3   2  12       41.12       45.98      2.01 o 
  -2   2  12        4.69        3.50      0.66 o 
  -1   2  12       24.38       19.95      1.04 o 
   0   2  12       46.39       32.70      0.98 o 
   1   2  12       22.39       18.93      0.44 o 
   2   2  12      150.18      151.25      2.16 o 
   3   2  12        7.73        8.62      0.43 o 
   4   2  12       53.66       50.08      1.01 o 
   5   2  12        0.13        0.04      0.28 o 
   6   2  12        2.88        5.12      0.51 o 
   7   2  12        0.76        0.02      0.40 o 
   8   2  12        0.00        0.41      0.46 o 
   9   2  12        0.23       -0.23      0.49 o 
  -6   3  12        0.82        0.39      0.51 o 
  -5   3  12        0.30        0.06      0.44 o 
  -4   3  12        9.86       10.59      0.62 o 
  -3   3  12        9.88        9.39      0.90 o 
  -2   3  12        0.02       -0.24      0.24 o 
  -1   3  12       51.44       43.64      1.22 o 
   0   3  12        8.09        5.37      0.48 o 
   1   3  12       85.81       84.87      1.35 o 
   2   3  12       84.77       82.74      1.36 o 
   3   3  12        9.15        7.38      0.50 o 
   4   3  12        0.03        0.43      0.24 o 
   5   3  12       19.29       17.76      0.72 o 
   6   3  12        0.03       -0.11      0.33 o 
   7   3  12        1.18        0.77      0.41 o 
   8   3  12        0.02       -0.38      0.57 o 
   9   3  12        0.04        0.22      0.51 o 
  -6   4  12        1.24        0.62      0.54 o 
  -5   4  12        0.90        0.93      0.50 o 
  -4   4  12       23.26       25.31      1.03 o 
  -3   4  12       11.47       13.09      0.75 o 
  -2   4  12        9.53        8.81      0.56 o 
  -1   4  12       11.68        8.69      0.42 o 
   0   4  12        7.88        5.97      0.75 o 
   1   4  12      281.23      263.85      3.62 o 
   2   4  12       36.83       33.86      0.90 o 
   3   4  12        0.93        1.26      0.31 o 
   4   4  12        3.01        1.87      0.36 o 
   5   4  12        6.72        7.02      0.51 o 
   6   4  12        1.23        0.88      0.36 o 
   7   4  12        0.52        0.59      0.25 o 
   8   4  12        0.34       -0.01      0.44 o 
   9   4  12        0.08        0.28      0.62 o 
  -6   5  12        0.03        0.37      0.53 o 
  -5   5  12        2.40        1.69      0.54 o 
  -4   5  12        5.12        5.00      0.53 o 
  -3   5  12        0.07       -0.18      0.36 o 
  -2   5  12        5.87        6.62      0.53 o 
  -1   5  12        5.87        5.33      0.43 o 
   0   5  12       89.90       84.66      1.59 o 
   1   5  12      232.55      218.51      2.48 o 
   2   5  12       39.98       41.98      0.79 o 
   3   5  12       29.28       28.30      1.11 o 
   4   5  12        0.97        1.14      0.40 o 
   5   5  12        0.79        0.52      0.31 o 
   6   5  12        0.02       -0.11      0.19 o 
   7   5  12        5.28        4.11      0.42 o 
   8   5  12        6.35        5.92      0.68 o 
   9   5  12        0.95        1.08      0.63 o 
  -6   6  12        0.07        0.76      0.59 o 
  -5   6  12        2.62        2.12      0.80 o 
  -4   6  12        0.23        0.47      0.36 o 
  -3   6  12        0.15       -0.09      0.37 o 
  -2   6  12        6.42        4.85      0.51 o 
  -1   6  12        2.49        2.58      0.39 o 
   0   6  12      227.18      217.48      3.58 o 
   1   6  12       89.24       93.00      1.43 o 
   2   6  12      110.09      106.70      1.59 o 
   3   6  12       30.02       29.94      0.82 o 
   4   6  12        2.12        1.67      0.41 o 
   5   6  12        1.52        0.46      0.31 o 
   6   6  12        4.41        6.38      0.76 o 
   7   6  12       11.87       12.67      0.65 o 
   8   6  12        1.72        3.10      0.59 o 
   9   6  12        1.26        0.99      0.64 o 
  -6   7  12        0.55        1.30      0.73 o 
  -5   7  12        0.62        0.32      0.54 o 
  -4   7  12        0.01        0.10      0.38 o 
  -3   7  12        0.12        0.27      0.40 o 
  -2   7  12        0.31        0.28      0.35 o 
  -1   7  12        7.05        5.07      0.51 o 
   0   7  12       51.00       50.36      1.72 o 
   1   7  12       37.37       39.65      1.26 o 
   2   7  12       11.99       12.40      0.74 o 
   3   7  12        1.93        0.74      0.35 o 
   4   7  12       13.75       16.29      0.62 o 
   5   7  12        3.63        3.42      0.33 o 
   6   7  12        0.08        0.00      0.29 o 
   7   7  12        9.51        9.97      0.69 o 
   8   7  12        1.69        2.43      0.70 o 
   9   7  12        0.18        0.33      0.62 o 
  -5   8  12        0.14        0.48      0.43 o 
  -4   8  12        0.32        0.18      0.42 o 
  -3   8  12        1.48        1.67      0.88 o 
  -2   8  12        3.27        4.68      0.72 o 
  -1   8  12       29.96       29.94      1.05 o 
   0   8  12       37.28       36.03      1.09 o 
   1   8  12       22.18       22.59      0.76 o 
   2   8  12        1.74        2.14      0.31 o 
   3   8  12        9.55        9.14      0.40 o 
   4   8  12        8.06        7.27      0.39 o 
   5   8  12        3.29        3.12      0.35 o 
   6   8  12       46.03       45.87      1.37 o 
   7   8  12        5.30        5.42      0.51 o 
   8   8  12        1.06        1.66      0.75 o 
   9   8  12        0.01        0.83      0.75 o 
  -5   9  12        0.19        0.86      0.62 o 
  -4   9  12        0.87        1.40      0.55 o 
  -3   9  12        3.38        3.84      1.02 o 
  -2   9  12        0.18        0.30      0.43 o 
  -1   9  12       21.95       18.19      0.96 o 
   0   9  12       13.94       13.27      0.58 o 
   1   9  12       17.40       19.52      0.59 o 
   2   9  12        1.08        0.64      0.22 o 
   3   9  12        1.07        0.62      0.24 o 
   4   9  12        7.08        8.25      0.48 o 
   5   9  12       19.52       16.84      0.69 o 
   6   9  12       16.35       13.12      0.69 o 
   7   9  12        0.79        0.37      0.36 o 
   8   9  12        1.55        0.25      0.59 o 
   9   9  12        4.38        6.53      0.92 o 
  -5  10  12        0.00        0.57      1.66 o 
  -4  10  12        0.29        0.07      0.53 o 
  -3  10  12        1.97        2.91      0.69 o 
  -2  10  12        2.74        3.29      0.58 o 
  -1  10  12        4.83        5.78      0.75 o 
   0  10  12       22.89       24.19      1.29 o 
   1  10  12        2.93        3.27      0.35 o 
   2  10  12        0.01       -0.07      0.22 o 
   3  10  12        9.00        7.93      0.49 o 
   4  10  12        0.05        0.65      0.27 o 
   5  10  12       32.46       35.70      0.97 o 
   6  10  12       11.73       12.16      0.68 o 
   7  10  12        8.52       10.31      0.81 o 
   8  10  12        0.64        0.63      0.60 o 
   9  10  12        0.05        0.57      0.81 o 
  -4  11  12        0.91        0.36      1.03 o 
  -3  11  12        0.30        0.75      0.52 o 
  -2  11  12        0.89        0.11      0.49 o 
  -1  11  12        4.60        4.65      0.95 o 
   0  11  12       15.64       17.56      1.62 o 
   1  11  12       11.37       11.65      0.87 o 
   2  11  12       21.14       24.09      0.70 o 
   3  11  12        3.28        3.18      0.45 o 
   4  11  12        3.18        3.54      0.47 o 
   5  11  12       16.93       16.87      0.77 o 
   6  11  12        2.80        3.15      0.46 o 
   7  11  12        0.22        0.10      0.55 o 
   8  11  12        0.09        0.01      0.59 o 
  -4  12  12        0.05       -0.01      1.10 o 
  -3  12  12        0.57       -0.31      0.97 o 
  -2  12  12        3.75        3.16      0.68 o 
  -1  12  12       20.13       23.03      1.98 o 
   0  12  12        5.90        7.54      0.75 o 
   1  12  12        0.65        1.28      0.42 o 
   2  12  12        0.03        0.23      0.29 o 
   3  12  12        0.07        0.06      0.30 o 
   4  12  12       11.02       12.17      0.62 o 
   5  12  12        6.48        6.79      0.57 o 
   6  12  12        0.86        0.08      0.36 o 
   7  12  12        0.06       -0.51      0.51 o 
   8  12  12        0.00       -0.28      0.79 o 
  -3  13  12        0.61       -0.92      1.04 o 
  -2  13  12        1.96        3.68      1.25 o 
  -1  13  12        2.38        2.25      0.61 o 
   0  13  12        0.40        0.60      0.48 o 
   1  13  12        1.04        1.23      0.40 o 
   2  13  12        4.24        3.51      0.61 o 
   3  13  12        0.06       -0.29      0.31 o 
   4  13  12        5.49        4.92      0.47 o 
   5  13  12        1.18        1.45      0.45 o 
   6  13  12        1.49        1.71      0.64 o 
   7  13  12        0.25       -0.54      0.54 o 
   8  13  12        0.13        0.16      0.77 o 
  -3  14  12        0.08       -0.36      1.09 o 
  -2  14  12        1.50        0.66      1.05 o 
  -1  14  12        1.60        1.68      1.08 o 
   0  14  12        0.83        0.27      0.93 o 
   1  14  12        0.06       -0.40      0.40 o 
   2  14  12        0.22        0.64      0.36 o 
   3  14  12        2.95        3.94      0.84 o 
   4  14  12        0.59        0.61      0.42 o 
   5  14  12       10.70       12.10      1.05 o 
   6  14  12        1.90        2.13      0.69 o 
   7  14  12        0.02        0.27      0.78 o 
   8  14  12        1.44        1.69      0.93 o 
  -2  15  12        1.08        0.22      1.07 o 
  -1  15  12        0.07       -0.82      0.91 o 
   0  15  12        0.02       -0.78      0.78 o 
   1  15  12        0.11        1.04      0.71 o 
   2  15  12        0.28        0.66      0.60 o 
   3  15  12        0.34        0.25      0.54 o 
   4  15  12        1.02        0.67      0.77 o 
   5  15  12        0.19       -0.47      0.57 o 
   6  15  12        0.02        0.06      0.76 o 
   7  15  12        5.62        4.68      1.33 o 
  -1  16  12        0.04        0.06      1.02 o 
   0  16  12        0.25       -0.24      0.93 o 
   1  16  12        0.00       -0.38      0.94 o 
   2  16  12        0.00        0.06      0.92 o 
   3  16  12        0.01       -0.63      0.63 o 
   4  16  12        0.19       -0.33      0.66 o 
   5  16  12        1.72        2.44      0.88 o 
   6  16  12        7.96        8.46      1.27 o 
   7  16  12        0.30       -0.74      0.75 o 
  -1  17  12        0.00        0.81      1.15 o 
   0  17  12        0.13       -0.15      1.02 o 
   1  17  12        0.83        0.90      1.13 o 
   2  17  12        0.22        0.45      0.76 o 
   3  17  12        0.21        0.78      0.76 o 
   4  17  12        0.90        0.60      0.74 o 
   5  17  12        1.74        1.68      0.91 o 
   6  17  12        0.52        0.52      0.82 o 
   1  18  12        0.01        1.20      1.10 o 
   2  18  12        0.36        0.48      1.01 o 
   3  18  12        0.05       -0.63      1.38 o 
   4  18  12        0.74        0.54      1.45 o 
   5  18  12        1.67        0.91      0.67 o 
  -2 -12  13        0.04       -0.60      0.60 o 
  -1 -12  13        0.38        0.22      0.74 o 
   0 -12  13        0.02        0.08      0.36 o 
   1 -12  13        0.01        0.35      0.39 o 
   2 -12  13        0.10       -0.44      0.44 o 
  -3 -11  13        0.00       -0.54      0.54 o 
  -2 -11  13        0.14       -0.57      0.57 o 
  -1 -11  13        0.32        0.29      0.58 o 
   0 -11  13        0.50        0.09      0.53 o 
   1 -11  13        1.07        0.65      0.40 o 
   2 -11  13        0.84        0.73      0.45 o 
   3 -11  13        0.97        0.52      0.50 o 
  -4 -10  13        1.61        0.65      0.71 o 
  -3 -10  13        0.03       -0.22      0.60 o 
  -2 -10  13        3.92        5.72      1.23 o 
  -1 -10  13        0.32        0.11      0.54 o 
   0 -10  13        3.10        2.71      0.56 o 
   1 -10  13        0.47       -0.01      0.34 o 
   2 -10  13        1.02        1.18      0.44 o 
   3 -10  13        0.09        0.36      0.46 o 
   4 -10  13        1.78        2.33      0.69 o 
  -4  -9  13        0.03       -0.57      0.57 o 
  -3  -9  13        1.95        0.88      0.64 o 
  -2  -9  13        0.06       -0.42      0.47 o 
  -1  -9  13        3.30        2.24      0.60 o 
   0  -9  13        0.88        1.21      0.55 o 
   1  -9  13        1.22        1.64      0.60 o 
   2  -9  13        5.00        5.28      0.54 o 
   3  -9  13        0.12       -0.13      0.39 o 
   4  -9  13        0.01       -0.31      0.46 o 
   5  -9  13        1.49        2.27      0.59 o 
  -5  -8  13        2.09        1.38      0.74 o 
  -4  -8  13        1.44        0.58      0.64 o 
  -3  -8  13        5.25        5.05      0.81 o 
  -2  -8  13        0.03        0.56      0.50 o 
  -1  -8  13        1.37        2.26      0.56 o 
   0  -8  13        2.55        2.82      0.58 o 
   1  -8  13        8.09        8.65      0.81 o 
   2  -8  13        2.73        3.59      0.91 o 
   3  -8  13        1.09        0.94      0.50 o 
   4  -8  13        1.46        2.34      0.53 o 
   5  -8  13        0.17        0.45      0.52 o 
  -5  -7  13        0.62       -0.29      0.74 o 
  -4  -7  13        0.65        0.49      0.60 o 
  -3  -7  13        1.91        1.53      0.60 o 
  -2  -7  13        0.95        0.96      0.55 o 
  -1  -7  13       11.50       12.66      1.07 o 
   0  -7  13        3.39        3.23      0.54 o 
   1  -7  13        5.23        5.26      0.72 o 
   2  -7  13        0.01       -0.56      0.71 o 
   3  -7  13        0.12       -0.06      0.33 o 
   4  -7  13        2.81        2.99      0.49 o 
   5  -7  13        0.53        0.41      0.44 o 
   6  -7  13        0.01        0.70      0.58 o 
  -5  -6  13        0.20        1.13      0.83 o 
  -4  -6  13        5.39        7.44      0.92 o 
  -3  -6  13        0.83        1.02      0.60 o 
  -2  -6  13        9.75        8.56      0.79 o 
  -1  -6  13        2.20        0.97      0.46 o 
   0  -6  13        2.55        1.90      0.43 o 
   1  -6  13       11.87       11.63      0.75 o 
   2  -6  13        0.08       -0.30      0.35 o 
   3  -6  13        1.64        2.34      0.38 o 
   4  -6  13        0.52        0.83      0.38 o 
   5  -6  13        0.71        0.49      0.49 o 
   6  -6  13        5.50        4.34      1.08 o 
  -6  -5  13        0.06        0.34      0.86 o 
  -5  -5  13        0.94        2.18      0.94 o 
  -4  -5  13        8.84        8.67      0.95 o 
  -3  -5  13        0.03        0.51      0.48 o 
  -2  -5  13        6.34        6.36      0.69 o 
  -1  -5  13        0.87        1.21      0.39 o 
   0  -5  13       31.60       28.63      2.19 o 
   1  -5  13       10.62       10.11      0.71 o 
   2  -5  13        0.23        0.27      0.35 o 
   3  -5  13        4.85        6.39      0.68 o 
   4  -5  13        0.02       -0.22      0.33 o 
   5  -5  13        8.43        9.63      0.78 o 
   6  -5  13        3.55        4.95      0.70 o 
   7  -5  13        0.02       -0.05      0.53 o 
  -6  -4  13        0.03        0.76      0.93 o 
  -5  -4  13        6.74        9.00      1.29 o 
  -4  -4  13        1.70        1.60      0.58 o 
  -3  -4  13        2.93        1.39      0.53 o 
  -2  -4  13        2.74        3.74      0.56 o 
  -1  -4  13       13.44       13.94      0.92 o 
   0  -4  13       29.57       30.05      1.48 o 
   1  -4  13        0.02       -0.20      0.48 o 
   2  -4  13       13.36       11.94      0.65 o 
   3  -4  13        4.80        5.28      0.63 o 
   4  -4  13        4.50        3.88      0.61 o 
   5  -4  13       10.81       11.58      0.81 o 
   6  -4  13        3.95        4.92      0.67 o 
   7  -4  13        1.06        0.69      0.42 o 
  -6  -3  13        0.40        1.03      0.99 o 
  -5  -3  13        6.37        5.76      1.11 o 
  -4  -3  13        3.37        2.20      0.76 o 
  -3  -3  13        2.01        3.21      0.60 o 
  -2  -3  13        0.25       -0.16      0.35 o 
  -1  -3  13       17.28       14.65      1.64 o 
   0  -3  13       10.29       10.58      1.00 o 
   1  -3  13       15.12       13.70      1.11 o 
   2  -3  13       35.55       36.01      1.01 o 
   3  -3  13        0.33        0.57      0.28 o 
   4  -3  13        6.10        6.47      0.55 o 
   5  -3  13        5.42        6.68      0.72 o 
   6  -3  13        2.30        1.56      0.58 o 
   7  -3  13        3.51        3.37      0.57 o 
  -6  -2  13        2.62        2.85      1.06 o 
  -5  -2  13        8.41       10.35      1.37 o 
  -4  -2  13        0.32        0.22      0.59 o 
  -3  -2  13        3.10        3.92      1.18 o 
  -2  -2  13        7.53        8.00      0.68 o 
  -1  -2  13       25.37       31.86      2.08 o 
   0  -2  13       12.75       14.88      1.10 o 
   1  -2  13       23.07       25.67      1.31 o 
   2  -2  13        0.91        0.40      0.50 o 
   3  -2  13        8.27        6.70      0.81 o 
   4  -2  13       16.98       17.06      0.85 o 
   5  -2  13        9.51       10.00      0.73 o 
   6  -2  13        0.56        0.64      0.45 o 
   7  -2  13        7.63        8.44      0.67 o 
   8  -2  13        0.32        0.50      0.49 o 
  -6  -1  13        6.61        7.66      1.44 o 
  -5  -1  13        6.10        4.73      1.10 o 
  -4  -1  13        3.01        3.10      0.81 o 
  -3  -1  13        0.91        2.23      0.67 o 
  -2  -1  13       19.91       22.87      1.39 o 
  -1  -1  13       48.16       45.50      2.05 o 
   0  -1  13       29.54       27.22      1.82 o 
   1  -1  13       31.49       30.06      1.37 o 
   2  -1  13       10.11       13.86      1.64 o 
   3  -1  13        9.57        8.80      0.89 o 
   4  -1  13       20.43       21.60      0.85 o 
   5  -1  13        4.38        3.46      0.99 o 
   6  -1  13        3.06        2.65      0.40 o 
   7  -1  13        1.73        0.80      0.44 o 
   8  -1  13        0.47        0.20      0.46 o 
  -6   0  13        2.61        2.47      0.62 o 
  -5   0  13        0.28       -0.42      0.73 o 
  -4   0  13        5.62        6.18      0.98 o 
  -3   0  13        5.81        6.32      0.91 o 
  -2   0  13       41.22       42.21      1.73 o 
  -1   0  13       30.47       24.31      0.89 o 
   0   0  13       46.12       41.26      2.18 o 
   1   0  13       37.24       39.76      2.23 o 
   2   0  13       10.27       10.90      1.45 o 
   3   0  13       91.70       87.08      2.75 o 
   4   0  13       28.16       27.70      2.63 o 
   5   0  13       14.06       13.02      0.80 o 
   6   0  13        1.97        1.72      0.42 o 
   7   0  13        0.48        0.71      0.46 o 
   8   0  13        1.66        1.37      0.51 o 
  -6   1  13        0.88        1.38      0.51 o 
  -5   1  13        1.62        0.71      0.44 o 
  -4   1  13        0.77        1.75      0.76 o 
  -3   1  13       24.69       28.82      1.62 o 
  -2   1  13       25.68       23.13      1.29 o 
  -1   1  13       11.45        9.22      0.69 o 
   0   1  13       91.41       83.45      3.27 o 
   1   1  13        9.58        5.45      1.02 o 
   2   1  13       18.63       15.81      0.51 o 
   3   1  13        1.91        2.60      0.43 o 
   4   1  13        9.38       10.24      0.64 o 
   5   1  13        0.04        0.03      0.41 o 
   6   1  13        5.08        3.47      0.47 o 
   7   1  13       10.04       11.71      0.76 o 
   8   1  13        2.53        3.30      0.78 o 
  -6   2  13        0.52        0.07      0.49 o 
  -5   2  13        1.13        0.50      0.35 o 
  -4   2  13        6.85        6.71      0.76 o 
  -3   2  13        7.36        7.91      1.05 o 
  -2   2  13        0.62        0.25      0.47 o 
  -1   2  13       28.74       28.29      1.31 o 
   0   2  13       20.09       17.91      0.61 o 
   1   2  13        8.72        7.62      0.37 o 
   2   2  13       15.77       15.66      0.46 o 
   3   2  13       26.89       29.63      0.86 o 
   4   2  13       38.13       37.01      1.09 o 
   5   2  13        3.85        3.61      0.36 o 
   6   2  13        7.45        9.70      1.02 o 
   7   2  13        8.63       12.00      0.77 o 
   8   2  13        0.00       -0.42      0.42 o 
  -6   3  13        0.00       -0.19      0.48 o 
  -5   3  13        0.58        0.03      0.48 o 
  -4   3  13        1.30        0.89      0.41 o 
  -3   3  13        0.59        0.38      0.29 o 
  -2   3  13       16.38       16.41      0.86 o 
  -1   3  13       43.02       39.71      1.20 o 
   0   3  13        2.07        3.31      0.77 o 
   1   3  13       18.94       18.00      0.52 o 
   2   3  13       21.12       23.83      0.61 o 
   3   3  13       45.13       39.55      1.22 o 
   4   3  13        0.03       -0.04      0.31 o 
   5   3  13        3.71        3.27      0.38 o 
   6   3  13        1.89        1.98      0.41 o 
   7   3  13        0.01       -0.23      0.70 o 
   8   3  13        1.95        2.15      0.53 o 
   9   3  13        0.43        0.75      0.67 o 
  -6   4  13        0.84        0.50      0.46 o 
  -5   4  13        0.08       -0.37      0.37 o 
  -4   4  13        0.23        0.19      0.49 o 
  -3   4  13        0.20       -0.50      0.50 o 
  -2   4  13        0.31        0.45      0.37 o 
  -1   4  13        6.67        8.23      0.65 o 
   0   4  13        1.80        2.70      0.86 o 
   1   4  13       37.75       41.51      0.99 o 
   2   4  13       17.66       17.62      0.59 o 
   3   4  13       31.74       28.57      1.85 o 
   4   4  13        3.37        3.95      0.33 o 
   5   4  13        5.94        5.71      0.48 o 
   6   4  13       12.33       13.07      0.74 o 
   7   4  13        0.96       -0.12      0.39 o 
   8   4  13        4.50        6.34      0.69 o 
   9   4  13        0.31        0.46      0.50 o 
  -6   5  13        0.12        0.83      0.51 o 
  -5   5  13        0.52        0.41      0.43 o 
  -4   5  13        0.50        0.23      0.51 o 
  -3   5  13        0.22        0.39      0.37 o 
  -2   5  13       27.17       26.94      1.18 o 
  -1   5  13       88.31       86.29      1.66 o 
   0   5  13        0.18        0.43      0.34 o 
   1   5  13        1.43        0.61      0.25 o 
   2   5  13        1.32        2.12      0.30 o 
   3   5  13       22.20       23.19      1.02 o 
   4   5  13        9.48        9.36      0.78 o 
   5   5  13       21.81       24.98      0.85 o 
   6   5  13        5.24        6.74      0.59 o 
   7   5  13        2.97        3.23      0.53 o 
   8   5  13        2.37        2.02      0.73 o 
   9   5  13        0.15       -0.21      0.50 o 
  -5   6  13        1.31        0.67      0.44 o 
  -4   6  13        0.07        0.07      0.58 o 
  -3   6  13        2.71        1.81      0.47 o 
  -2   6  13       43.83       45.05      1.26 o 
  -1   6  13        0.92        1.15      0.33 o 
   0   6  13        6.23        6.54      0.46 o 
   1   6  13        0.56       -0.14      0.19 o 
   2   6  13       34.45       31.65      0.70 o 
   3   6  13        5.08        3.77      0.37 o 
   4   6  13        0.09       -0.02      0.23 o 
   5   6  13        4.69        6.52      0.55 o 
   6   6  13        5.88        6.59      0.59 o 
   7   6  13        1.52        2.14      0.50 o 
   8   6  13        0.02        0.13      0.46 o 
   9   6  13        0.25       -0.10      0.58 o 
  -5   7  13        0.00        1.14      0.48 o 
  -4   7  13        0.81        0.23      0.46 o 
  -3   7  13       17.62       17.08      0.98 o 
  -2   7  13       20.89       22.33      0.96 o 
  -1   7  13        4.39        4.51      0.49 o 
   0   7  13        4.40        2.86      0.40 o 
   1   7  13        4.27        4.72      0.36 o 
   2   7  13        0.16        0.26      0.23 o 
   3   7  13        0.04       -0.08      0.23 o 
   4   7  13        9.69       11.57      0.81 o 
   5   7  13       19.59       21.82      1.16 o 
   6   7  13        0.02        0.19      0.37 o 
   7   7  13        2.15        1.04      0.37 o 
   8   7  13        0.64        1.75      0.54 o 
   9   7  13        0.01        0.87      0.64 o 
  -5   8  13        0.20        0.55      0.59 o 
  -4   8  13        0.16       -0.15      0.48 o 
  -3   8  13        6.52        6.32      0.70 o 
  -2   8  13        9.01        9.30      0.74 o 
  -1   8  13        0.08       -0.33      0.33 o 
   0   8  13        2.58        4.05      0.48 o 
   1   8  13       16.11       16.40      0.61 o 
   2   8  13       20.43       21.09      0.67 o 
   3   8  13       25.27       24.64      0.84 o 
   4   8  13       12.09       11.83      0.69 o 
   5   8  13        1.10        1.54      0.49 o 
   6   8  13        4.84        5.21      0.43 o 
   7   8  13        1.55        0.54      0.34 o 
   8   8  13        0.84        1.13      0.52 o 
   9   8  13        0.11       -0.11      0.62 o 
  -5   9  13        0.08        0.03      1.22 o 
  -4   9  13        0.13        0.39      0.53 o 
  -3   9  13        4.78        5.72      0.82 o 
  -2   9  13        0.66        0.24      0.44 o 
  -1   9  13        4.97        5.97      0.62 o 
   0   9  13       11.36       15.11      1.05 o 
   1   9  13        4.93        3.64      0.39 o 
   2   9  13       12.47       12.39      0.60 o 
   3   9  13        8.47        9.68      0.64 o 
   4   9  13       12.24       12.93      0.48 o 
   5   9  13        6.23        4.98      0.41 o 
   6   9  13        2.03        1.16      0.34 o 
   7   9  13        0.49        0.11      0.43 o 
   8   9  13        0.01        0.05      0.47 o 
   9   9  13        0.18        1.53      0.70 o 
  -4  10  13        0.48        0.22      0.57 o 
  -3  10  13        0.02        0.44      0.49 o 
  -2  10  13        5.16        3.50      0.60 o 
  -1  10  13        2.36        2.50      0.52 o 
   0  10  13        0.05       -0.01      0.24 o 
   1  10  13        0.38        0.43      0.26 o 
   2  10  13        8.88        9.36      0.43 o 
   3  10  13        8.38        8.29      0.59 o 
   4  10  13       18.42       16.42      0.61 o 
   5  10  13        4.86        4.36      0.49 o 
   6  10  13        1.03        0.31      0.34 o 
   7  10  13        0.09        0.21      0.46 o 
   8  10  13        0.06       -0.35      0.62 o 
  -4  11  13        0.95        2.46      1.15 o 
  -3  11  13        0.04        0.02      0.52 o 
  -2  11  13        0.00       -0.06      0.45 o 
  -1  11  13        0.19        0.61      0.47 o 
   0  11  13        0.21        0.05      0.31 o 
   1  11  13        4.81        4.37      0.40 o 
   2  11  13        0.00       -0.16      0.24 o 
   3  11  13        7.39        7.06      0.74 o 
   4  11  13       17.13       18.09      0.68 o 
   5  11  13        1.10        0.79      0.34 o 
   6  11  13        0.62        0.06      0.35 o 
   7  11  13        0.00        0.05      0.46 o 
   8  11  13        1.80        1.39      0.81 o 
  -3  12  13        0.09        0.27      0.72 o 
  -2  12  13        0.07        0.36      0.52 o 
  -1  12  13        0.09       -0.15      0.47 o 
   0  12  13        2.21        2.86      0.57 o 
   1  12  13        1.46        0.90      0.43 o 
   2  12  13        1.83        2.03      0.34 o 
   3  12  13       13.14       14.48      1.01 o 
   4  12  13        0.46        0.05      0.30 o 
   5  12  13        8.02        9.02      0.62 o 
   6  12  13        0.17        0.22      0.46 o 
   7  12  13        1.36        0.71      0.61 o 
   8  12  13        1.45        1.26      0.74 o 
  -3  13  13        0.01        1.05      1.02 o 
  -2  13  13        0.00       -0.41      0.72 o 
  -1  13  13        2.96        4.27      0.86 o 
   0  13  13        0.62        0.53      0.53 o 
   1  13  13        0.95        1.00      0.36 o 
   2  13  13        5.38        5.36      0.50 o 
   3  13  13        3.52        3.38      0.44 o 
   4  13  13       15.83       16.22      0.73 o 
   5  13  13        1.66        2.00      0.56 o 
   6  13  13        7.43        7.71      1.09 o 
   7  13  13        1.87        1.59      0.70 o 
   8  13  13        2.21        0.91      0.87 o 
  -2  14  13        0.10       -0.29      0.99 o 
  -1  14  13        2.01        1.07      1.05 o 
   0  14  13        0.01       -0.45      0.46 o 
   1  14  13        0.31       -0.41      0.41 o 
   2  14  13        3.21        2.77      0.46 o 
   3  14  13       16.07       16.06      1.14 o 
   4  14  13        6.45        6.15      0.62 o 
   5  14  13        1.92        3.19      0.70 o 
   6  14  13        0.56        0.86      0.64 o 
   7  14  13        1.99        0.44      0.69 o 
  -2  15  13        0.45        1.03      1.18 o 
  -1  15  13        0.00       -0.13      1.02 o 
   0  15  13        0.18        0.94      1.08 o 
   1  15  13        1.31        1.63      1.04 o 
   2  15  13        8.85       10.02      0.97 o 
   3  15  13        8.45        7.55      1.12 o 
   4  15  13        1.45        0.50      0.59 o 
   5  15  13        0.48        0.07      0.59 o 
   6  15  13        4.72        7.31      0.94 o 
   7  15  13        5.52        8.77      3.72 o 
  -1  16  13        0.00       -0.29      1.04 o 
   0  16  13        0.00       -0.04      1.00 o 
   1  16  13        2.98        3.85      3.46 o 
   2  16  13        5.20        4.56      0.82 o 
   3  16  13        3.91        3.75      0.83 o 
   4  16  13        0.23       -0.03      0.58 o 
   5  16  13        0.98        0.55      0.77 o 
   6  16  13        1.93        1.49      0.89 o 
   0  17  13        0.63        0.95      1.24 o 
   1  17  13        0.53        0.57      1.07 o 
   2  17  13        1.50        0.94      0.79 o 
   3  17  13        1.64        0.90      0.81 o 
   4  17  13        0.03       -0.66      0.66 o 
   5  17  13        0.59        1.23      0.83 o 
   2  18  13        4.35        5.76      1.54 o 
   3  18  13        0.11        0.48      1.44 o 
   4  18  13        0.03       -0.92      0.92 o 
  -2 -11  14        2.47        2.63      0.78 o 
  -1 -11  14        1.09        1.28      0.66 o 
   0 -11  14        0.09        0.31      0.51 o 
   1 -11  14        0.27        0.25      1.10 o 
   2 -11  14        0.11        0.49      0.66 o 
  -3 -10  14        0.88        0.94      0.68 o 
  -2 -10  14        3.78        5.24      1.44 o 
  -1 -10  14        0.06       -0.52      0.55 o 
   0 -10  14        0.30        0.27      0.48 o 
   1 -10  14        0.00       -0.16      0.52 o 
   2 -10  14        0.26       -0.33      0.59 o 
   3 -10  14        0.02        0.31      0.42 o 
  -4  -9  14        0.03        0.50      0.66 o 
  -3  -9  14        4.25        3.71      1.44 o 
  -2  -9  14        2.84        4.01      1.26 o 
  -1  -9  14        0.13        0.50      0.53 o 
   0  -9  14        0.09        0.36      0.72 o 
   1  -9  14        0.08        0.20      0.56 o 
   2  -9  14        1.33        1.38      0.69 o 
   3  -9  14        0.09        0.03      0.44 o 
   4  -9  14        2.96        2.33      0.58 o 
  -4  -8  14        0.81        1.37      0.70 o 
  -3  -8  14        7.06        8.79      0.99 o 
  -2  -8  14        1.89        2.57      1.27 o 
  -1  -8  14        0.03        0.20      0.47 o 
   0  -8  14        0.08       -0.36      0.45 o 
   1  -8  14        0.78        1.88      0.55 o 
   2  -8  14        0.00       -0.42      0.45 o 
   3  -8  14        0.17        0.07      0.35 o 
   4  -8  14        1.48        1.77      0.50 o 
   5  -8  14        1.09        0.84      0.98 o 
  -5  -7  14        0.24       -0.16      0.73 o 
  -4  -7  14        4.73        2.73      0.77 o 
  -3  -7  14        6.91        7.99      0.92 o 
  -2  -7  14        2.22        2.64      0.62 o 
  -1  -7  14        0.03       -0.30      0.44 o 
   0  -7  14        0.02        0.29      0.42 o 
   1  -7  14        1.71        2.14      0.51 o 
   2  -7  14        0.60       -0.30      0.60 o 
   3  -7  14        7.38        8.06      0.53 o 
   4  -7  14        1.14        0.93      0.41 o 
   5  -7  14        0.51        0.26      0.65 o 
  -5  -6  14        0.07        0.58      0.81 o 
  -4  -6  14        6.82        7.28      0.95 o 
  -3  -6  14        6.93        7.14      0.87 o 
  -2  -6  14        0.00        0.13      0.43 o 
  -1  -6  14        0.67        0.42      0.40 o 
   0  -6  14        0.98       -0.55      0.55 o 
   1  -6  14        4.28        4.48      0.54 o 
   2  -6  14        2.67        2.89      0.50 o 
   3  -6  14        7.81        9.14      1.23 o 
   4  -6  14        0.25        0.50      0.40 o 
   5  -6  14        5.39        5.77      0.96 o 
   6  -6  14        1.00        1.28      0.62 o 
  -5  -5  14        3.26        2.96      1.00 o 
  -4  -5  14       14.15       14.39      1.20 o 
  -3  -5  14        1.91        1.62      0.55 o 
  -2  -5  14        0.08        0.74      0.44 o 
  -1  -5  14        0.77        0.87      0.40 o 
   0  -5  14       11.78       13.58      1.80 o 
   1  -5  14        3.39        3.67      1.11 o 
   2  -5  14       14.05       13.17      0.74 o 
   3  -5  14       12.71       14.47      0.85 o 
   4  -5  14        0.40       -0.34      0.34 o 
   5  -5  14        0.91        0.84      0.46 o 
   6  -5  14        3.02        4.39      0.75 o 
  -5  -4  14        8.63       10.27      1.41 o 
  -4  -4  14        4.89        3.05      0.87 o 
  -3  -4  14        0.00       -0.44      0.44 o 
  -2  -4  14        4.62        2.81      0.55 o 
  -1  -4  14        1.68        3.25      0.45 o 
   0  -4  14        2.41        2.60      1.01 o 
   1  -4  14        0.28       -0.36      0.51 o 
   2  -4  14       27.53       29.58      1.26 o 
   3  -4  14        1.04        0.97      0.45 o 
   4  -4  14        6.38        5.82      0.81 o 
   5  -4  14        0.03       -0.10      0.40 o 
   6  -4  14        0.77        1.07      0.52 o 
   7  -4  14        0.03       -0.50      0.50 o 
  -5  -3  14        6.70        7.39      1.24 o 
  -4  -3  14        2.86        0.42      0.69 o 
  -3  -3  14        0.00        0.57      0.44 o 
  -2  -3  14        0.01        0.39      0.42 o 
  -1  -3  14        9.55        8.14      1.35 o 
   0  -3  14        3.26        2.69      0.93 o 
   1  -3  14       34.97       34.18      1.61 o 
   2  -3  14       22.13       23.38      2.25 o 
   3  -3  14        1.10       -0.23      0.42 o 
   4  -3  14        4.63        4.49      0.49 o 
   5  -3  14        1.58        1.41      0.47 o 
   6  -3  14        1.17        0.99      0.50 o 
   7  -3  14        1.19        2.35      0.62 o 
  -6  -2  14        1.30        1.41      1.01 o 
  -5  -2  14        2.59        2.34      0.94 o 
  -4  -2  14        0.19        0.03      0.67 o 
  -3  -2  14        0.01        0.33      0.54 o 
  -2  -2  14        0.13        0.28      0.68 o 
  -1  -2  14        0.25        0.23      0.38 o 
   0  -2  14        0.46       -0.53      0.59 o 
   1  -2  14        8.07        7.85      0.90 o 
   2  -2  14        0.02        0.37      0.85 o 
   3  -2  14        7.25        6.36      0.87 o 
   4  -2  14        3.26        2.32      0.45 o 
   5  -2  14        1.32        1.34      0.44 o 
   6  -2  14        0.08        0.16      0.43 o 
   7  -2  14        0.86        1.07      0.55 o 
  -6  -1  14        3.03        3.43      1.17 o 
  -5  -1  14        0.56        0.28      0.82 o 
  -4  -1  14        2.59        1.32      0.79 o 
  -3  -1  14        3.50        3.69      0.73 o 
  -2  -1  14        0.00        0.21      0.38 o 
  -1  -1  14        0.91        0.86      0.50 o 
   0  -1  14        9.29        7.05      1.20 o 
   1  -1  14       42.88       46.35      2.55 o 
   2  -1  14       26.83       28.55      2.13 o 
   3  -1  14        3.14        2.82      1.35 o 
   4  -1  14        4.93        5.50      0.65 o 
   5  -1  14        2.17        2.59      0.47 o 
   6  -1  14        0.49       -0.08      0.43 o 
   7  -1  14        3.46        4.88      0.72 o 
   8  -1  14        0.56        0.28      0.45 o 
  -6   0  14        2.09        1.03      1.03 o 
  -5   0  14        0.24       -0.80      0.80 o 
  -4   0  14        0.67        1.12      0.70 o 
  -3   0  14        1.73        2.28      0.66 o 
  -2   0  14        0.42        0.39      0.47 o 
  -1   0  14        0.46        0.21      0.31 o 
   1   0  14       15.60       14.69      1.65 o 
   2   0  14        6.47        6.22      1.25 o 
   3   0  14        1.94        1.85      0.61 o 
   4   0  14        9.35       10.28      0.63 o 
   5   0  14        0.23       -0.42      0.42 o 
   6   0  14        0.06       -0.38      0.38 o 
   7   0  14        3.73        3.41      0.48 o 
   8   0  14        0.09       -0.02      0.43 o 
  -6   1  14        0.17        0.78      0.70 o 
  -5   1  14        0.31        0.21      0.81 o 
  -4   1  14        2.37        2.56      0.83 o 
  -3   1  14        0.08       -0.38      0.53 o 
  -2   1  14        2.35        2.51      0.60 o 
  -1   1  14        3.77        4.97      1.28 o 
   0   1  14       35.78       34.76      1.24 o 
   1   1  14       20.41       25.09      1.90 o 
   2   1  14        0.99        0.72      0.22 o 
   3   1  14       36.46       36.08      1.11 o 
   4   1  14       10.31       12.58      0.73 o 
   5   1  14        8.66        9.13      0.77 o 
   6   1  14        1.18        1.38      0.50 o 
   7   1  14        2.45        1.84      0.44 o 
   8   1  14        0.21       -0.43      0.43 o 
  -6   2  14        0.03        0.59      0.59 o 
  -5   2  14        0.45       -0.27      0.58 o 
  -4   2  14        5.32        4.69      1.16 o 
  -3   2  14       18.87       21.46      1.52 o 
  -2   2  14        1.41        0.58      0.54 o 
  -1   2  14       12.50       12.98      0.92 o 
   0   2  14       31.00       31.25      0.90 o 
   1   2  14       15.76       14.98      0.54 o 
   2   2  14        1.71        1.65      0.49 o 
   3   2  14        2.81        3.43      0.59 o 
   4   2  14        1.00        0.93      0.35 o 
   5   2  14        0.81        1.19      0.41 o 
   6   2  14       13.40       13.62      0.66 o 
   7   2  14        0.05        0.09      0.39 o 
   8   2  14        1.32        2.13      0.53 o 
  -5   3  14        0.05       -0.16      0.42 o 
  -4   3  14        0.47       -0.07      0.51 o 
  -3   3  14        0.22        0.12      0.45 o 
  -2   3  14       10.46        9.28      1.67 o 
  -1   3  14       27.04       27.56      1.02 o 
   0   3  14       51.42       53.75      1.11 o 
   1   3  14        5.19        4.87      0.32 o 
   2   3  14       15.72       18.13      0.61 o 
   3   3  14        5.40        4.31      0.42 o 
   4   3  14        4.99        5.56      0.57 o 
   5   3  14        3.70        3.43      0.55 o 
   6   3  14        4.61        5.90      0.74 o 
   7   3  14        0.01        0.32      0.40 o 
   8   3  14        0.12        0.37      0.46 o 
  -5   4  14        0.01        0.02      0.44 o 
  -4   4  14        1.31        2.36      0.46 o 
  -3   4  14        0.07        0.20      0.50 o 
  -2   4  14        1.00        0.54      0.44 o 
  -1   4  14       14.50       15.73      2.12 o 
   0   4  14        7.85        6.89      0.46 o 
   1   4  14        1.00        0.61      0.36 o 
   2   4  14       20.71       19.36      0.62 o 
   3   4  14        7.69        8.81      0.58 o 
   4   4  14        0.18        0.62      0.34 o 
   5   4  14       25.67       31.84      0.88 o 
   6   4  14       11.35       10.66      0.74 o 
   7   4  14        1.02        0.70      0.43 o 
   8   4  14        0.55        0.90      0.63 o 
  -5   5  14        0.22        0.36      0.49 o 
  -4   5  14        0.50        0.24      0.42 o 
  -3   5  14        5.33        6.56      0.77 o 
  -2   5  14       16.97       15.10      1.01 o 
  -1   5  14       19.61       16.97      1.65 o 
   0   5  14        1.65        1.40      0.88 o 
   1   5  14       21.11       18.76      0.64 o 
   2   5  14        1.69        1.15      0.28 o 
   3   5  14        5.11        6.10      0.53 o 
   4   5  14        1.70        2.48      0.29 o 
   5   5  14        5.68        5.63      0.48 o 
   6   5  14        0.44        0.18      0.35 o 
   7   5  14        0.09       -0.13      0.40 o 
   8   5  14        2.02        2.71      0.59 o 
  -5   6  14        2.44        3.06      0.84 o 
  -4   6  14        0.14        0.42      0.47 o 
  -3   6  14        0.37       -0.08      0.37 o 
  -2   6  14        2.24        2.07      0.41 o 
  -1   6  14        1.08        1.30      0.32 o 
   0   6  14        0.10       -0.40      0.40 o 
   1   6  14        1.86        1.54      0.36 o 
   2   6  14        2.17        3.30      0.38 o 
   3   6  14        9.50        7.93      1.12 o 
   4   6  14        0.75        0.45      0.25 o 
   5   6  14        6.72        5.69      0.51 o 
   6   6  14        7.34        7.71      0.83 o 
   7   6  14        0.61        0.81      0.45 o 
   8   6  14        5.10        5.96      0.69 o 
  -5   7  14        1.22        2.02      0.62 o 
  -4   7  14        0.02       -0.32      0.44 o 
  -3   7  14        0.18        0.98      0.45 o 
  -2   7  14        0.02        0.20      0.44 o 
  -1   7  14        0.44        0.30      0.34 o 
   0   7  14        7.23        8.36      0.73 o 
   1   7  14       10.89       12.15      0.54 o 
   2   7  14       23.74       22.65      0.64 o 
   3   7  14        0.02       -0.05      0.30 o 
   4   7  14        9.70        7.04      0.46 o 
   5   7  14       12.46       11.19      0.68 o 
   6   7  14        0.04        0.24      0.38 o 
   7   7  14        4.02        5.10      0.61 o 
   8   7  14        0.45        0.36      0.48 o 
  -4   8  14        0.07       -0.26      0.49 o 
  -3   8  14        0.20        0.84      0.47 o 
  -2   8  14        1.20        0.67      0.44 o 
  -1   8  14        0.07       -0.33      0.34 o 
   0   8  14       14.33       15.63      0.78 o 
   1   8  14        8.91        8.88      0.53 o 
   2   8  14       12.24       13.11      0.77 o 
   3   8  14        0.81        0.43      0.30 o 
   4   8  14        5.52        5.70      0.51 o 
   5   8  14       11.19       10.28      0.69 o 
   6   8  14        9.60       10.20      0.74 o 
   7   8  14        8.79        8.37      0.72 o 
   8   8  14        0.13        1.38      0.60 o 
  -4   9  14        0.26        0.42      0.56 o 
  -3   9  14        0.10       -0.03      0.47 o 
  -2   9  14        0.03        0.41      0.44 o 
  -1   9  14        5.18        4.84      0.59 o 
   0   9  14        7.33        7.93      0.81 o 
   1   9  14       38.00       42.72      1.10 o 
   2   9  14       14.11       11.96      0.61 o 
   3   9  14        0.01       -0.29      0.29 o 
   4   9  14       12.25       10.33      0.60 o 
   5   9  14       18.59       20.44      0.99 o 
   6   9  14       12.41       15.20      1.18 o 
   7   9  14        0.76        0.53      0.48 o 
   8   9  14        0.79        0.96      0.51 o 
  -4  10  14        0.03       -0.30      0.54 o 
  -3  10  14        0.00        0.24      0.51 o 
  -2  10  14        2.00        3.23      0.80 o 
  -1  10  14       13.54       14.97      1.20 o 
   0  10  14       18.84       20.99      1.02 o 
   1  10  14       11.39       11.26      0.69 o 
   2  10  14        0.17        0.01      0.29 o 
   3  10  14        1.47        0.91      0.38 o 
   4  10  14       28.78       33.35      0.96 o 
   5  10  14       15.74       19.51      1.16 o 
   6  10  14        7.36        8.96      0.68 o 
   7  10  14        1.21        1.91      0.54 o 
   8  10  14        0.19       -0.36      0.54 o 
  -3  11  14        0.00        0.14      0.52 o 
  -2  11  14        2.97        1.25      0.55 o 
  -1  11  14        6.29        5.47      0.70 o 
   0  11  14       12.76       13.56      0.92 o 
   1  11  14        3.13        3.00      0.48 o 
   2  11  14        3.40        3.39      0.65 o 
   3  11  14       10.48        9.52      0.71 o 
   4  11  14       14.91       14.13      0.56 o 
   5  11  14        5.11        4.87      0.72 o 
   6  11  14        3.11        2.60      0.55 o 
   7  11  14        0.04       -0.38      0.53 o 
   8  11  14        0.43        0.88      0.64 o 
  -3  12  14        0.01        0.80      0.65 o 
  -2  12  14        1.79        0.73      0.55 o 
  -1  12  14        5.27        5.53      0.88 o 
   0  12  14        5.27        4.24      0.50 o 
   1  12  14        0.55        0.25      0.28 o 
   2  12  14        2.41        2.18      0.59 o 
   3  12  14       16.16       15.95      0.67 o 
   4  12  14       19.91       22.33      0.77 o 
   5  12  14       24.92       27.96      1.16 o 
   6  12  14        0.36        0.44      0.47 o 
   7  12  14        0.00       -0.47      0.58 o 
   8  12  14        0.23        0.28      0.62 o 
  -2  13  14        0.46        1.19      0.58 o 
  -1  13  14        1.29        1.70      0.58 o 
   0  13  14        0.01       -0.34      0.46 o 
   1  13  14        0.11        0.39      0.33 o 
   2  13  14        0.95        0.45      0.33 o 
   3  13  14       12.69       13.03      0.67 o 
   4  13  14       14.63       14.76      0.67 o 
   5  13  14        0.20        0.06      0.46 o 
   6  13  14        0.02        0.02      0.49 o 
   7  13  14        0.03       -0.44      0.57 o 
  -2  14  14        0.40       -0.07      1.07 o 
  -1  14  14        0.57       -0.67      0.79 o 
   0  14  14        0.01       -0.50      0.50 o 
   1  14  14        0.20        0.03      0.43 o 
   2  14  14        2.72        2.23      0.52 o 
   3  14  14       10.62       10.30      0.80 o 
   4  14  14        3.19        4.07      0.56 o 
   5  14  14        3.68        3.88      0.65 o 
   6  14  14        4.44        4.79      0.82 o 
   7  14  14        0.56        0.31      0.65 o 
  -1  15  14        0.06        0.15      1.02 o 
   0  15  14        1.04        1.50      1.16 o 
   1  15  14        0.41        0.86      0.58 o 
   2  15  14        2.67        3.25      0.67 o 
   3  15  14        5.24        5.92      0.70 o 
   4  15  14        2.26        2.71      0.70 o 
   5  15  14        0.55        1.41      0.70 o 
   6  15  14        0.98        2.16      0.74 o 
   0  16  14        0.35        1.16      0.84 o 
   1  16  14        0.25       -0.27      0.73 o 
   2  16  14        3.23        2.18      0.85 o 
   3  16  14        2.88        3.45      0.77 o 
   4  16  14        0.31       -0.56      0.56 o 
   5  16  14        0.72        0.48      0.63 o 
   6  16  14        0.75        0.23      0.65 o 
   1  17  14        0.05       -0.60      0.74 o 
   2  17  14        2.10        2.98      0.92 o 
   3  17  14        0.74        1.19      0.67 o 
   4  17  14        0.64       -0.29      0.61 o 
   5  17  14        0.34        0.86      1.19 o 
  -2 -10  15        1.75        2.23      0.87 o 
  -1 -10  15        0.10       -0.78      0.84 o 
   0 -10  15        0.28       -0.01      0.56 o 
   1 -10  15        0.98        1.65      0.66 o 
   2 -10  15        0.01        0.68      0.79 o 
  -3  -9  15        2.44        1.64      0.74 o 
  -2  -9  15        1.16        2.27      0.71 o 
  -1  -9  15        0.54        0.19      0.55 o 
   0  -9  15        0.51        0.09      0.52 o 
   1  -9  15        0.02       -0.16      0.50 o 
   2  -9  15        0.18       -0.38      0.97 o 
   3  -9  15        0.02       -0.42      0.72 o 
  -3  -8  15        1.47        3.00      1.07 o 
  -2  -8  15        0.83        0.55      0.59 o 
  -1  -8  15        0.04       -0.47      0.47 o 
   0  -8  15        0.51        0.34      0.54 o 
   1  -8  15        0.10        0.56      0.48 o 
   2  -8  15        0.10       -0.47      0.47 o 
   3  -8  15        0.05       -0.10      0.75 o 
   4  -8  15        0.03       -0.40      0.40 o 
  -4  -7  15        1.43        0.89      0.69 o 
  -3  -7  15        2.50        3.12      0.76 o 
  -2  -7  15        0.01       -0.39      0.65 o 
  -1  -7  15        0.05       -0.45      0.45 o 
   0  -7  15        2.06        2.84      0.55 o 
   1  -7  15        0.02        0.29      0.45 o 
   2  -7  15        0.15       -0.11      0.43 o 
   3  -7  15        1.28        0.60      0.55 o 
   4  -7  15        0.03       -0.05      0.39 o 
   5  -7  15        0.12       -0.13      0.50 o 
  -4  -6  15        3.53        3.37      0.78 o 
  -3  -6  15        0.25        0.60      0.57 o 
  -2  -6  15        0.10        0.45      0.51 o 
  -1  -6  15        5.10        3.95      0.61 o 
   0  -6  15        0.36        0.44      0.39 o 
   1  -6  15        0.24        0.46      0.70 o 
   2  -6  15        0.07        0.52      0.44 o 
   3  -6  15        0.16       -0.46      0.46 o 
   4  -6  15        0.25       -0.23      0.54 o 
   5  -6  15        0.05        0.67      0.47 o 
  -4  -5  15        0.27        0.60      0.77 o 
  -3  -5  15        0.09       -0.23      0.56 o 
  -2  -5  15        0.21       -0.42      0.42 o 
  -1  -5  15        2.08        2.27      0.49 o 
   0  -5  15        1.17        1.97      1.04 o 
   1  -5  15        5.69        4.92      1.27 o 
   2  -5  15        0.22       -0.34      0.34 o 
   3  -5  15        0.00        0.17      0.46 o 
   4  -5  15        0.12        0.27      0.32 o 
   5  -5  15        1.55        1.81      0.95 o 
   6  -5  15        1.63        2.48      0.58 o 
  -5  -4  15        0.18        0.56      0.82 o 
  -4  -4  15        0.11       -0.64      0.64 o 
  -3  -4  15        0.00        1.00      0.54 o 
  -2  -4  15        5.65        6.18      0.70 o 
  -1  -4  15       10.45       10.81      1.23 o 
   0  -4  15       21.05       22.72      2.25 o 
   1  -4  15        2.41        2.58      0.73 o 
   2  -4  15        1.03        1.53      0.40 o 
   3  -4  15        0.91        0.04      0.44 o 
   4  -4  15        0.02        0.36      0.30 o 
   5  -4  15        1.72        1.79      0.47 o 
   6  -4  15        0.26        1.01      0.51 o 
  -5  -3  15        0.23        0.95      0.90 o 
  -4  -3  15        0.21        0.43      0.76 o 
  -3  -3  15        0.61       -0.02      0.49 o 
  -2  -3  15        6.97        7.51      0.71 o 
  -1  -3  15        7.66        6.19      1.36 o 
   0  -3  15        3.45        3.32      1.12 o 
   1  -3  15        1.30        0.23      0.79 o 
   2  -3  15        0.00        1.17      0.93 o 
   3  -3  15        0.07       -0.74      1.05 o 
   4  -3  15        1.93        1.84      0.36 o 
   5  -3  15        1.80        2.94      0.50 o 
   6  -3  15        0.00        0.34      0.67 o 
   7  -3  15        0.37        0.55      0.74 o 
  -5  -2  15        0.01       -0.21      0.76 o 
  -4  -2  15        1.67        2.46      0.85 o 
  -3  -2  15        3.09        2.25      0.70 o 
  -2  -2  15        8.59        6.83      0.68 o 
  -1  -2  15       12.35       13.23      0.72 o 
   0  -2  15        7.49        9.21      1.42 o 
   1  -2  15        0.00        1.86      0.86 o 
   2  -2  15        2.43        1.75      1.01 o 
   3  -2  15        3.19        2.16      0.54 o 
   4  -2  15       10.40       12.08      0.62 o 
   5  -2  15        3.44        4.07      0.53 o 
   6  -2  15        0.04        0.51      0.46 o 
   7  -2  15        0.01        0.20      0.77 o 
  -5  -1  15        0.58        0.51      0.86 o 
  -4  -1  15        0.06        0.02      0.66 o 
  -3  -1  15        7.48        7.46      1.02 o 
  -2  -1  15        4.88        5.26      0.65 o 
  -1  -1  15        9.16        8.96      0.89 o 
   1  -1  15       17.05       19.46      2.00 o 
   2  -1  15        7.22        8.48      1.47 o 
   3  -1  15        2.74        3.82      0.97 o 
   4  -1  15       20.21       21.41      0.80 o 
   5  -1  15        0.42        0.81      0.42 o 
   6  -1  15        0.44        0.02      0.43 o 
   7  -1  15        0.27        0.13      0.50 o 
  -5   0  15        0.01        0.12      0.85 o 
  -4   0  15        3.63        3.85      0.95 o 
  -3   0  15        6.71        7.32      0.97 o 
  -2   0  15       15.38       16.71      1.13 o 
  -1   0  15        6.65        7.07      0.70 o 
   1   0  15        1.68        0.50      0.82 o 
   2   0  15        0.12       -0.17      0.73 o 
   3   0  15       15.97       14.84      1.30 o 
   4   0  15        6.48        6.17      0.50 o 
   5   0  15        0.82        0.15      0.43 o 
   6   0  15        2.79        2.96      0.56 o 
   7   0  15        0.17        0.27      0.50 o 
  -5   1  15        0.75        1.45      0.67 o 
  -4   1  15        0.84       -0.63      0.63 o 
  -3   1  15        3.94        5.68      0.97 o 
  -2   1  15       12.50       13.82      1.10 o 
  -1   1  15        2.27        3.57      0.59 o 
   0   1  15        0.00        0.37      0.33 o 
   2   1  15        2.62        2.19      0.28 o 
   3   1  15       16.29       17.25      0.98 o 
   4   1  15        0.91        1.47      0.38 o 
   5   1  15        1.72        1.63      0.44 o 
   6   1  15        0.14       -0.42      0.42 o 
   7   1  15        0.07        0.01      0.48 o 
   8   1  15        0.10        0.47      0.50 o 
  -5   2  15        0.01        0.11      0.91 o 
  -4   2  15        1.91        1.80      0.62 o 
  -3   2  15        7.17        6.70      0.75 o 
  -2   2  15        3.44        3.86      0.77 o 
  -1   2  15        4.69        6.20      1.29 o 
   0   2  15        0.96        0.54      0.29 o 
   1   2  15        0.02        0.14      0.24 o 
   2   2  15        0.80        0.42      0.32 o 
   3   2  15        4.19        4.49      0.48 o 
   4   2  15        3.91        4.77      0.50 o 
   5   2  15        0.22        0.20      0.40 o 
   6   2  15        0.00        0.15      0.43 o 
   7   2  15        0.00       -0.48      0.48 o 
   8   2  15        0.58        0.44      0.44 o 
  -5   3  15        0.92        1.86      0.71 o 
  -4   3  15        0.39        0.59      0.74 o 
  -3   3  15        0.22        0.53      0.52 o 
  -2   3  15        3.84        2.66      0.54 o 
  -1   3  15        3.38        2.79      0.47 o 
   0   3  15        0.04        0.54      0.22 o 
   1   3  15        2.95        3.00      0.39 o 
   2   3  15        7.73        6.80      0.36 o 
   3   3  15       21.83       24.22      0.83 o 
   4   3  15       20.72       21.48      0.89 o 
   5   3  15        3.35        3.65      0.53 o 
   6   3  15        0.43        0.49      0.44 o 
   7   3  15        1.75        1.61      0.42 o 
   8   3  15        2.11        2.17      0.52 o 
  -5   4  15        1.25        1.56      0.75 o 
  -4   4  15        1.38        0.22      1.31 o 
  -3   4  15        3.43        3.88      0.89 o 
  -2   4  15        6.41        6.54      0.70 o 
  -1   4  15        0.00        0.32      0.38 o 
   0   4  15        0.04       -0.08      0.45 o 
   1   4  15        3.83        4.22      0.38 o 
   2   4  15       39.06       37.70      0.87 o 
   3   4  15       35.36       37.91      1.10 o 
   4   4  15        6.90        6.68      0.87 o 
   5   4  15        1.39        2.95      0.50 o 
   6   4  15        0.04       -0.29      0.29 o 
   7   4  15        2.34        3.08      0.50 o 
   8   4  15        1.09        1.44      0.51 o 
  -5   5  15        0.16        0.64      0.45 o 
  -4   5  15        2.94        4.56      0.84 o 
  -3   5  15        6.04        7.34      0.85 o 
  -2   5  15        6.42        8.60      0.87 o 
  -1   5  15        2.11        1.14      0.47 o 
   0   5  15        0.62        0.95      0.33 o 
   1   5  15       21.60       19.77      0.81 o 
   2   5  15       23.79       25.88      1.12 o 
   3   5  15       39.85       44.47      1.57 o 
   4   5  15       17.73       19.99      1.07 o 
   5   5  15        9.31       11.08      1.35 o 
   6   5  15        0.52        0.57      0.36 o 
   7   5  15        0.72        0.73      0.48 o 
   8   5  15        0.52        0.60      0.48 o 
  -4   6  15        0.22        0.09      0.41 o 
  -3   6  15        5.35        6.52      0.73 o 
  -2   6  15       10.71       10.93      0.94 o 
  -1   6  15        0.00       -0.35      0.35 o 
   0   6  15        4.79        3.53      1.02 o 
   1   6  15       19.04       21.21      0.82 o 
   2   6  15       71.10       74.22      1.47 o 
   3   6  15       44.24       45.01      1.56 o 
   4   6  15        5.56        5.52      0.50 o 
   5   6  15        2.92        3.87      0.42 o 
   6   6  15        6.72        7.08      0.60 o 
   7   6  15        3.75        5.01      0.59 o 
   8   6  15        2.04        1.90      0.54 o 
  -4   7  15        0.02        0.51      0.49 o 
  -3   7  15        5.38        7.09      0.64 o 
  -2   7  15        1.10        1.15      0.42 o 
  -1   7  15        3.04        3.18      0.38 o 
   0   7  15        4.16        3.47      0.60 o 
   1   7  15       17.10       16.79      0.88 o 
   2   7  15       41.94       43.94      1.11 o 
   3   7  15        4.47        4.43      0.56 o 
   4   7  15        0.18        0.09      0.26 o 
   5   7  15        1.06        0.84      0.49 o 
   6   7  15        3.44        4.14      0.62 o 
   7   7  15        6.14        6.31      0.65 o 
   8   7  15        0.93        2.12      0.56 o 
  -4   8  15        1.16        0.76      0.54 o 
  -3   8  15        1.08        0.56      0.56 o 
  -2   8  15        2.62        3.07      0.52 o 
  -1   8  15        2.05        2.15      0.42 o 
   0   8  15        1.52        0.74      0.35 o 
   1   8  15       17.41       17.28      0.66 o 
   2   8  15       12.08       11.36      0.53 o 
   3   8  15        4.10        2.19      0.36 o 
   4   8  15        0.19        0.19      0.28 o 
   5   8  15        6.36        8.46      0.63 o 
   6   8  15       11.40       13.55      0.81 o 
   7   8  15        0.62        0.20      0.44 o 
   8   8  15        0.50        1.13      0.53 o 
  -4   9  15        3.47        3.88      1.48 o 
  -3   9  15        1.28        2.15      0.66 o 
  -2   9  15        0.98        0.13      0.43 o 
  -1   9  15        3.02        3.99      0.55 o 
   0   9  15       10.75       12.14      0.77 o 
   1   9  15       24.74       26.61      0.87 o 
   2   9  15        6.33        5.79      0.63 o 
   3   9  15        6.98        7.25      0.56 o 
   4   9  15        0.96        0.33      0.32 o 
   5   9  15        7.32        7.49      0.64 o 
   6   9  15        1.33        1.94      0.48 o 
   7   9  15        0.03        0.54      0.45 o 
   8   9  15        0.38        0.54      0.52 o 
  -3  10  15        0.31        0.79      0.54 o 
  -2  10  15        2.06        1.90      0.53 o 
  -1  10  15        1.21        1.82      0.51 o 
   0  10  15        1.51        0.67      0.46 o 
   1  10  15        2.79        2.87      0.48 o 
   2  10  15        9.04        9.49      0.58 o 
   3  10  15        0.01       -0.33      0.33 o 
   4  10  15        6.13        6.58      0.53 o 
   5  10  15        0.57        0.52      0.41 o 
   6  10  15        0.48        0.11      0.44 o 
   7  10  15        0.14        0.23      0.48 o 
   8  10  15        0.00       -0.20      0.49 o 
  -3  11  15        0.39       -0.53      0.53 o 
  -2  11  15        0.02       -0.14      0.48 o 
  -1  11  15        0.95        0.99      0.50 o 
   0  11  15        2.54        3.39      0.58 o 
   1  11  15       10.71       11.92      0.74 o 
   2  11  15        8.88        9.96      0.63 o 
   3  11  15        1.02        1.06      0.43 o 
   4  11  15        1.30        2.35      0.42 o 
   5  11  15        1.60        1.79      0.49 o 
   6  11  15        0.45        0.34      0.46 o 
   7  11  15        0.29       -0.43      0.43 o 
  -2  12  15        0.00       -0.34      0.54 o 
  -1  12  15        0.10       -0.13      0.48 o 
   0  12  15        2.12        1.71      0.53 o 
   1  12  15        2.89        3.20      0.52 o 
   2  12  15        3.01        3.05      0.51 o 
   3  12  15        0.27       -0.21      0.38 o 
   4  12  15        8.72       10.19      0.69 o 
   5  12  15        1.84        1.47      0.51 o 
   6  12  15        0.09        0.47      0.50 o 
   7  12  15        1.84        2.07      0.58 o 
  -2  13  15        0.08       -0.29      0.73 o 
  -1  13  15        0.88        1.21      0.58 o 
   0  13  15        1.11        0.96      0.62 o 
   1  13  15        7.45        8.29      1.34 o 
   2  13  15        3.27        2.09      0.82 o 
   3  13  15        1.73        1.88      0.50 o 
   4  13  15        0.00       -0.24      0.49 o 
   5  13  15        1.62        1.28      0.54 o 
   6  13  15        5.44        6.10      0.72 o 
   7  13  15        0.66        0.07      0.60 o 
  -1  14  15        0.01        0.26      0.59 o 
   0  14  15        2.62        2.30      0.63 o 
   1  14  15        5.56        4.88      0.65 o 
   2  14  15        0.01       -0.46      0.46 o 
   3  14  15        1.00        0.91      0.49 o 
   4  14  15        0.10        0.24      0.41 o 
   5  14  15        4.06        5.75      1.06 o 
   6  14  15        0.70        0.84      0.70 o 
   0  15  15        5.44        5.89      1.25 o 
   1  15  15        0.89        0.49      0.66 o 
   2  15  15        0.43       -0.24      0.55 o 
   3  15  15        0.35        0.27      0.50 o 
   4  15  15        0.03       -0.41      0.41 o 
   5  15  15        0.11        0.90      0.65 o 
   6  15  15        0.22        0.62      0.65 o 
   1  16  15        0.00       -0.39      0.71 o 
   2  16  15        0.84       -0.29      0.71 o 
   3  16  15        0.12        0.23      0.63 o 
   4  16  15        0.00        0.22      0.60 o 
   5  16  15        0.66        0.92      0.66 o 
  -1  -9  16        0.66        1.32      0.62 o 
   0  -9  16        0.02        0.44      0.63 o 
   1  -9  16        0.14        0.12      0.56 o 
   2  -9  16        0.37       -0.06      0.59 o 
  -2  -8  16        1.30        1.07      0.64 o 
  -1  -8  16        0.74        0.91      0.84 o 
   0  -8  16        1.14        0.76      0.57 o 
   1  -8  16        1.14        1.37      0.87 o 
   2  -8  16        1.34        2.24      0.62 o 
   3  -8  16        0.14        0.74      0.68 o 
  -3  -7  16        1.04        0.17      0.84 o 
  -2  -7  16        2.43        2.11      0.65 o 
  -1  -7  16        0.33       -0.18      0.49 o 
   0  -7  16        3.87        5.59      1.47 o 
   1  -7  16        2.30        2.71      0.73 o 
   2  -7  16        1.66        1.40      0.60 o 
   3  -7  16        0.12       -0.14      0.58 o 
   4  -7  16        0.01       -0.04      0.71 o 
  -3  -6  16        1.89        1.48      0.67 o 
  -2  -6  16        0.87        0.68      0.87 o 
  -1  -6  16        4.52        6.13      0.69 o 
   0  -6  16        2.77        3.01      0.52 o 
   1  -6  16        3.96        3.50      0.54 o 
   2  -6  16        1.25        1.41      0.57 o 
   3  -6  16        0.09       -0.49      0.98 o 
   4  -6  16        0.14       -0.54      0.54 o 
   5  -6  16        0.05        0.48      0.82 o 
  -4  -5  16        2.47        2.75      0.91 o 
  -3  -5  16        5.42        4.39      1.07 o 
  -2  -5  16        0.00        0.35      0.48 o 
  -1  -5  16        2.88        1.58      0.50 o 
   0  -5  16        6.00        3.74      1.21 o 
   2  -5  16        0.29       -0.01      0.42 o 
   3  -5  16        0.50       -0.47      0.47 o 
   4  -5  16        0.14        0.73      0.57 o 
   5  -5  16        0.21        0.57      0.73 o 
  -4  -4  16        3.17        2.76      0.93 o 
  -3  -4  16        1.82        1.75      0.63 o 
  -2  -4  16        1.06        0.96      0.48 o 
  -1  -4  16        3.50        5.92      1.26 o 
   0  -4  16        5.94        8.24      1.55 o 
   2  -4  16        0.00       -0.39      0.39 o 
   3  -4  16        0.09        0.51      0.67 o 
   4  -4  16        0.09        0.42      0.57 o 
   5  -4  16        0.38        0.03      0.40 o 
   6  -4  16        0.05       -0.12      0.44 o 
  -4  -3  16        1.72        1.90      0.87 o 
  -3  -3  16        0.71        1.84      0.73 o 
  -2  -3  16        1.94        2.18      0.53 o 
  -1  -3  16        6.38        7.01      1.82 o 
   2  -3  16        4.09        5.14      1.34 o 
   3  -3  16        0.54        0.73      0.46 o 
   4  -3  16        0.00       -0.93      0.93 o 
   5  -3  16        0.80        0.12      0.38 o 
   6  -3  16        1.32        1.94      0.71 o 
  -4  -2  16        1.50        0.82      0.78 o 
  -3  -2  16        0.95        1.05      0.63 o 
  -2  -2  16        5.87        6.63      1.31 o 
  -1  -2  16        5.94        5.55      0.57 o 
   2  -2  16        0.55        1.06      0.97 o 
   3  -2  16        0.47        0.42      0.66 o 
   4  -2  16        1.91        1.18      1.04 o 
   5  -2  16        1.82        1.44      0.42 o 
   6  -2  16        1.50        0.88      0.56 o 
  -4  -1  16        0.25       -0.68      0.68 o 
  -3  -1  16        2.49        1.84      0.74 o 
  -2  -1  16        6.21        8.98      0.97 o 
  -1  -1  16        8.50        9.83      0.81 o 
   2  -1  16       16.55       13.21      1.81 o 
   3  -1  16        3.51        3.90      0.55 o 
   4  -1  16        0.43        0.64      0.65 o 
   5  -1  16        0.22       -0.04      0.38 o 
   6  -1  16        1.42        0.97      0.48 o 
   7  -1  16        0.01       -0.39      0.45 o 
  -4   0  16        0.03        0.78      0.78 o 
  -3   0  16        0.01       -0.05      0.59 o 
  -2   0  16        6.47        8.24      0.93 o 
  -1   0  16        5.94        6.58      0.71 o 
   2   0  16       10.36       12.86      1.76 o 
   3   0  16        2.65        1.83      0.49 o 
   4   0  16        2.47        2.80      0.59 o 
   5   0  16        8.02        7.90      0.64 o 
   6   0  16        1.21        2.26      0.53 o 
   7   0  16        0.14        0.26      0.51 o 
  -4   1  16        0.42        0.63      0.56 o 
  -3   1  16        1.44        0.82      0.68 o 
  -2   1  16        2.23        1.63      0.65 o 
  -1   1  16        4.22        4.00      0.65 o 
   0   1  16       14.99       13.03      0.84 o 
   2   1  16        0.45        0.93      0.27 o 
   3   1  16        3.99        4.28      0.60 o 
   4   1  16        4.85        4.81      0.45 o 
   5   1  16        4.47        4.73      0.56 o 
   6   1  16        0.09       -0.28      0.54 o 
   7   1  16        0.12        0.03      0.50 o 
  -4   2  16        0.00       -0.16      0.55 o 
  -3   2  16        0.64        0.49      0.95 o 
  -2   2  16        0.06       -0.39      0.41 o 
  -1   2  16        4.05        4.35      0.53 o 
   0   2  16        3.66        3.12      0.41 o 
   1   2  16        1.92        1.57      0.32 o 
   2   2  16        2.47        2.81      0.36 o 
   3   2  16        7.68        7.89      0.56 o 
   4   2  16       18.97       19.97      0.83 o 
   5   2  16        5.75        5.96      0.82 o 
   6   2  16        1.37        1.43      0.50 o 
   7   2  16        0.06       -0.11      0.49 o 
  -4   3  16        0.41        1.62      0.64 o 
  -3   3  16        2.18        2.56      0.63 o 
  -2   3  16       13.13       12.49      0.92 o 
  -1   3  16       10.93       10.05      0.55 o 
   0   3  16        7.70        8.34      1.02 o 
   1   3  16        1.43        1.58      0.36 o 
   2   3  16       12.37       12.80      0.63 o 
   3   3  16       24.21       25.49      0.79 o 
   4   3  16       16.30       15.16      0.85 o 
   5   3  16        1.52        1.07      0.44 o 
   6   3  16        0.20        0.46      0.45 o 
   7   3  16        0.36        0.12      0.51 o 
  -4   4  16        0.21       -0.28      0.56 o 
  -3   4  16        2.56        2.68      0.64 o 
  -2   4  16       10.38       11.15      0.92 o 
  -1   4  16        6.40        5.56      0.62 o 
   0   4  16        6.03        6.22      0.51 o 
   1   4  16        0.93        0.51      0.26 o 
   2   4  16        7.11        7.68      0.43 o 
   3   4  16        8.52        9.92      0.61 o 
   4   4  16        0.04        0.02      0.49 o 
   5   4  16        1.32        2.28      1.06 o 
   6   4  16        0.04        0.69      0.45 o 
   7   4  16        0.04        0.42      0.53 o 
   8   4  16        0.39        0.24      0.42 o 
  -4   5  16        0.07        0.51      0.59 o 
  -3   5  16        3.46        2.75      0.95 o 
  -2   5  16        6.30        6.00      0.75 o 
  -1   5  16       11.16       10.40      0.88 o 
   0   5  16       11.14       12.02      0.67 o 
   1   5  16        2.93        2.39      0.37 o 
   2   5  16        0.02        0.22      0.36 o 
   3   5  16        1.86        1.50      0.63 o 
   4   5  16        2.63        2.50      0.47 o 
   5   5  16        1.36        1.66      0.50 o 
   6   5  16        0.81        0.86      0.46 o 
   7   5  16        0.28        0.52      0.38 o 
   8   5  16        0.06       -0.16      0.45 o 
  -4   6  16        0.24        0.60      0.65 o 
  -3   6  16        2.79        2.52      0.68 o 
  -2   6  16        1.07        0.34      0.50 o 
  -1   6  16        1.68        1.25      0.54 o 
   0   6  16        1.91        2.24      0.42 o 
   1   6  16        0.11        0.05      0.31 o 
   2   6  16        4.10        3.56      0.43 o 
   3   6  16        0.00       -0.22      0.44 o 
   4   6  16        1.13        1.02      0.49 o 
   5   6  16        0.09        0.14      0.42 o 
   6   6  16        0.02        0.31      0.32 o 
   7   6  16        0.12       -0.20      0.39 o 
   8   6  16        0.11        1.05      0.60 o 
  -4   7  16        3.34        3.85      0.53 o 
  -3   7  16        2.31        1.75      0.70 o 
  -2   7  16        0.00       -0.48      0.48 o 
  -1   7  16        0.57        0.61      0.66 o 
   0   7  16        0.08        0.26      0.36 o 
   1   7  16        0.35        0.76      0.48 o 
   2   7  16        1.49        2.19      0.38 o 
   3   7  16        0.23       -0.17      0.50 o 
   4   7  16        6.85        7.91      0.60 o 
   5   7  16        2.48        1.71      0.51 o 
   6   7  16        0.29       -0.01      0.37 o 
   7   7  16        1.11        0.49      0.45 o 
   8   7  16        1.36        2.08      0.64 o 
  -3   8  16        0.52        0.45      0.43 o 
  -2   8  16        0.05       -0.34      0.34 o 
  -1   8  16        1.28        1.23      0.59 o 
   0   8  16        2.26        1.41      0.46 o 
   1   8  16        5.84        8.16      0.66 o 
   2   8  16        0.81        0.94      0.63 o 
   3   8  16       13.08       12.53      0.85 o 
   4   8  16       13.69       16.68      0.63 o 
   5   8  16        0.76        0.32      0.42 o 
   6   8  16        1.22        1.01      0.43 o 
   7   8  16        2.35        2.82      0.54 o 
   8   8  16        0.82        1.11      0.52 o 
  -3   9  16        0.02       -0.08      0.61 o 
  -2   9  16        0.01        0.21      0.43 o 
  -1   9  16        4.37        4.83      0.90 o 
   0   9  16        0.01       -0.35      0.35 o 
   1   9  16        1.95        2.27      0.37 o 
   2   9  16        2.41        1.69      0.35 o 
   3   9  16       24.41       28.95      0.90 o 
   4   9  16        2.23        1.26      0.36 o 
   5   9  16        0.56        0.17      0.50 o 
   6   9  16        3.05        3.50      0.54 o 
   7   9  16        0.50        0.46      0.69 o 
  -3  10  16        1.76        1.56      0.59 o 
  -2  10  16        0.04       -0.25      0.44 o 
  -1  10  16        5.20        6.45      0.71 o 
   0  10  16        0.40        0.30      0.41 o 
   1  10  16        0.51        1.03      0.51 o 
   2  10  16        5.73        5.02      0.49 o 
   3  10  16        2.97        3.43      0.48 o 
   4  10  16        1.71        1.35      0.38 o 
   5  10  16        3.14        2.55      0.58 o 
   6  10  16        1.66        1.16      0.50 o 
   7  10  16        0.02       -0.44      0.44 o 
  -2  11  16        0.92        1.28      0.58 o 
  -1  11  16        1.33        1.32      0.53 o 
   0  11  16        0.18        0.42      0.45 o 
   1  11  16        0.16       -0.26      0.36 o 
   2  11  16        4.10        4.34      0.52 o 
   3  11  16        3.96        4.35      0.56 o 
   4  11  16        0.12        0.32      0.36 o 
   5  11  16        0.04       -0.32      0.47 o 
   6  11  16        1.47        1.14      0.52 o 
   7  11  16        0.46        0.03      0.49 o 
  -2  12  16        2.73        2.71      0.66 o 
  -1  12  16        0.01       -0.43      0.50 o 
   0  12  16        0.15        0.19      0.43 o 
   1  12  16        1.37        1.27      0.45 o 
   2  12  16        3.24        3.65      0.53 o 
   3  12  16        0.01       -0.40      0.40 o 
   4  12  16        0.49        0.53      0.41 o 
   5  12  16        8.74       10.06      1.00 o 
   6  12  16        0.74        0.00      0.50 o 
   7  12  16        0.29        0.38      0.51 o 
  -1  13  16        0.16       -0.42      0.54 o 
   0  13  16        0.08        0.17      0.55 o 
   1  13  16        2.90        2.84      0.55 o 
   2  13  16        1.07        2.04      0.82 o 
   3  13  16        0.01       -0.22      0.42 o 
   4  13  16        4.83        5.04      0.58 o 
   5  13  16        2.41        2.33      0.59 o 
   6  13  16        0.36        0.12      0.51 o 
   0  14  16        0.45        1.31      0.53 o 
   1  14  16        1.00        1.68      0.54 o 
   2  14  16        0.00        0.17      0.52 o 
   3  14  16        0.07        0.00      0.46 o 
   4  14  16        3.78        4.48      0.57 o 
   5  14  16        2.12        1.73      0.57 o 
   6  14  16        1.28        0.97      0.62 o 
   1  15  16        0.12        0.07      0.51 o 
   2  15  16        0.29       -0.51      0.51 o 
   3  15  16        1.32        1.33      0.62 o
[truncated: 24,402 more chars]
